# Supplementary material for: Genetic analyses and prediction for lodging‑related traits in a diverse Iranian hexaploid wheat collection
Source: Sci Rep. 2024 Jan 2;14:275. doi: 10.1038/s41598-023-49927-z (PMC10761700; doi:10.1038/s41598-023-49927-z)
Supplement: Supplementary file 2 — Supplementary Information 2. [file 41598_2023_49927_MOESM2_ESM.xlsx]

## Sheet: Year 1
Trait	SNP	Sequence	Chromosome.y	Position	P.value	maf	nobs	Rsquare.of.Model.without.SNP	Rsquare.of.Model.with.SNP	effect	effect.1
CAL	rs25545	TGCAGCCGCGCTCTCGCCAGAGTGGTCCACCGAAGTGGACCTCACGACGCGGGTCCACGTGCCC	1	111964	0.000150677	0.426174	298	0.258319	0.295533	6.58884	6.58884
CAL	rs16264	TGCAGCAGCACAGCCACCTCATCGGTTAGATGACCAGGCTCCAGGACCCCGACCGCATGTCGAA	4	59228	0.000462669	0.0587248	298	0.258319	0.289969	-11.1074	-11.1074
CAL	rs3786	TGCAGACCATGATCCTCAAGACGGCGGTGCCCCTGATGGCCATGGTGCTGCTGGTCACGGCGTC	4	59228	0.000927254	0.0654362	298	0.258319	0.286568	-9.90926	-9.90926
CAL	rs46752	TGCAGGCCACAGTAATTATTCTGTCTTTTCTTTCTTACTCTTCTTTGATGTTTGTCACACACCG	5	6832	1.55e-05	0.437919	298	0.258319	0.307056	-6.97426	-6.97426
CAL	rs27471	TGCAGCCTGTCGTTGCACCAGAGGCGATTTTGGAACAACAACCAGGAGAAAATCTTGACTTTAC	5	59184	0.000554908	0.196309	298	0.258319	0.289076	-7.36502	-7.36502
CAL	rs31285	TGCAGCGCTTCCTTGGCCTCTAGGGTCCACTCCACTGGCCCTACTTTCTTCAAGATCTTGAAAA	5	59184	0.000897106	0.342282	298	0.258319	0.286729	-6.13264	-6.13264
CAL	rs44635	TGCAGGAGGATGACCCACGAGCAGATCCTTGCTGCGCAGCATCAAGCGGGATGGCATCCAGCCG	5	6832	0.000947077	0.191275	298	0.258319	0.286465	-7.05269	-7.05269
CAL	rs27270	TGCAGCCTGCCAACAGCAAAAATCATCACGATCCACAAAGCGAAGAAGAACATCAAAGTTAAAT	14	33086	0.000245432	0.0738255	298	0.258319	0.293102	11.654	11.654
CAL	rs20272	TGCAGCATTGACCTCGATCCCAACCCACGAGGCCCTGCTG	14	50710	0.000429952	0.404362	298	0.258319	0.290329	-5.65152	-5.65152
CAL	rs58080	TGCAGTCCAACGGCCAGGTCGAGCGAGCCAACGGCCTCATCCTATCGGGCATCAAGCCGCGACT	15	30698	3.86e-05	0.16443	298	0.258319	0.302406	8.69898	8.69898
CAL	rs56041	TGCAGTAATTTCCACAAGCTGTGGCTGTTGTACCTCCAGGGGCTGCGTACTTGAACGGCCAGAG	15	30698	0.000476778	0.189597	298	0.258319	0.289821	7.0532	7.0532
CAL	rs56042	TGCAGTAATTTCCACAAGCTGTGGCTGTTGTACCTCCAGGGGCTGCGTACTTGAACGGCCAGAG	15	30698	0.000476778	0.189597	298	0.258319	0.289821	7.0532	7.0532
CAL	rs56043	TGCAGTAATTTCCACAAGCTGTGGCTGTTGTACCTCCAGGGGCTGCGTACTTGAACGGCCAGAG	15	30698	0.000476778	0.189597	298	0.258319	0.289821	7.0532	7.0532
CAL	rs36378	TGCAGCTCCAGTAGAGGCATCTGAGGCATGCCCAAAGGGGCCTCAGCAGGCCCCGCCGCTGCGG	17	47831	0.000163767	0.372483	298	0.258319	0.295116	-6.39657	-6.39657
CAL	rs8698	TGCAGATCGTTCCTCGGCGTCGCGCTCGTGCACGTGCTACCTTATTTGCACGCGGCTAAGAAAA	17	5683	0.000457422	0.0671141	298	0.258319	0.290025	10.374	10.374
CAL	rs41931	TGCAGCTTTTCTCGTGACGAAGAAAGAAAGAAAGCACAGCAATCAAATCCCAGGCCTCGGGCTC	17	76257	0.000491294	0.286913	298	0.258319	0.289673	-7.55016	-7.55016
CAL	rs45382	TGCAGGATGACGCCTCCGTTGTGCTCAAAGAAGCTCTGCTTTGCCTTGATGAGTTTTCTCTTCT	17	76257	0.000906476	0.399329	298	0.258319	0.286678	-7.56706	-7.56706
CAL	rs57854	TGCAGTCAGAGTGTCGATGTCAGCACACTCCGAGATCGGAAGAGCGGGATCACCGACTGCCCAT	17	3978	0.000941532	0.0704698	298	0.258319	0.286494	9.69159	9.69159
CAL	rs38534	TGCAGCTGCAACAACCGCTCGAGCAAAAGCTAGCAGAGAGAGAAAAGAAGGAACCGTGCATGGA	20	45510	0.000426353	0.417785	298	0.258319	0.290371	5.2982	5.2982
DTF	rs30590	TGCAGCGCGATCGCGTCGTTGTCGGGGGTTGGGTGCGACATATGCCAATGGATGGTTTATCATG	1	49061	6.18e-05	0.196309	298	0.0916021	0.142681	2.1958	2.1958
DTF	rs46087	TGCAGGCACGATGGCGTGGAGGGCCTGATTGTGGCATCGGCGGCACGTCCG	1	49061	0.000531095	0.181208	298	0.0916021	0.129546	1.97734	1.97734
DTF	rs3407	TGCAGACAGAGGGTCCTCGAGTGAAAGGCAGCAGTTCGTCGATCTCTCTCTGCTGGGTCGCGCG	1	49061	0.000648481	0.182886	298	0.0916021	0.128347	1.97235	1.97235
DTF	rs31540	TGCAGCGGATGAGCCGCCACACCTTTGCCTTGATTCAGGCCTGTGAGCGGCCCGCCTACTGCTG	1	49061	0.00085071	0.191275	298	0.0916021	0.126724	1.87464	1.87464
DTF	rs35751	TGCAGCTCACACACGCCAAGCCGCTCCACTCCGCCGCCACTGACGGGTCAACACCGAGCCACGC	2	37535	0.000206184	0.231544	298	0.0916021	0.135277	-1.84705	-1.84705
DTF	rs36357	TGCAGCTCCAGCTTGGCCCACACGAGCTCCAGGTAGGCGTCGCTCATGAAGTCGCTGGCGGAGC	3	67094	0.000878663	0.090604	298	0.0916021	0.126531	-2.37971	-2.37971
DTF	rs2054	TGCAGAAGCTCCTGGACAGCAACGGATATGTTTGGAGGACGGAACTATCGGTGTCTCCTGTGAC	4	92517	0.000573794	0.494966	298	0.0916021	0.129081	-1.34852	-1.34852
DTF	rs17637	TGCAGCAGGAACCAATAACTGATGGTTTCTATTGACGGAAATTGGAAGAAGTTCAGAAATAATA	6	73660	0.000262408	0.0939597	298	0.0916021	0.133809	-2.72319	-2.72319
DTF	rs7047	TGCAGAGTACAACATACACACAGTTAAAATGCAAGGCTTGTTCGACAAATAGCCCTTTCTAAGG	6	78206	0.000455845	0.0973154	298	0.0916021	0.130466	-2.35007	-2.35007
DTF	rs7048	TGCAGAGTACAACATACACACAGTTAAAATGCAAGGCTTGTTCGACAAATAGCCCTTTCTAAGG	6	78206	0.000455845	0.0973154	298	0.0916021	0.130466	-2.35007	-2.35007
DTF	rs3248	TGCAGACACACATTTCTCATCATCATGAAAAACAGAGGGGTACAACAAGGCATTCACCAGTGCC	6	74796	0.000547454	0.0889262	298	0.0916021	0.129364	-2.43648	-2.43648
DTF	rs3249	TGCAGACACACATTTCTCATCATCATGAAAAACAGAGGGGTACAACAAGGCATTCACCAGTGCC	6	74796	0.000547454	0.0889262	298	0.0916021	0.129364	-2.43648	-2.43648
DTF	rs40536	TGCAGCTTAGACTTCTCAACAATCACCCGATCTTCCCAACCACTGAAAATCTCGATACCTACAT	6	71387	0.000775949	0.124161	298	0.0916021	0.127273	-2.09366	-2.09366
DTF	rs40537	TGCAGCTTAGACTTCTCAACAATCACCCGATCTTCCCAACCACTGAAAATCTCGATACCTACAT	6	71387	0.000775949	0.124161	298	0.0916021	0.127273	-2.09366	-2.09366
DTF	rs19969	TGCAGCATGGGTCCCTCTCTGGCCAACCACTCTTGGTCAGCTATGAACACCGCTCCATATCCCA	6	79343	0.000978751	0.120805	298	0.0916021	0.125888	-2.16395	-2.16395
DTF	rs19970	TGCAGCATGGGTCCCTCTCTGGCCAACCACTCTTGGTCAGCTATGAACACCGCTCCATATCCCA	6	79343	0.000978751	0.120805	298	0.0916021	0.125888	-2.16395	-2.16395
DTF	rs63000	TGCAGTTCAGTCGGTACCTCAAGCTGTATGTGCTGCTGAAACGGGACCGAGTTCCCCTTGGTGC	8	41546	0.000213035	0.0704698	298	0.0916021	0.135077	-2.72776	-2.72776
DTF	rs3659	TGCAGACCAAGCAAGGACGGTTAAAAAAGCACTTGATGTTTTCCAACAATGTATAGGGCAACTA	8	75087	0.000782437	0.10906	298	0.0916021	0.127224	2.28899	2.28899
DTF	rs3660	TGCAGACCAAGCAAGGACGGTTAAAAAAGCACTTGATGTTTTCCAACAATGTATAGGGCAACTA	8	75087	0.000782437	0.10906	298	0.0916021	0.127224	2.28899	2.28899
DTF	rs9697	TGCAGATGTCGGCCCCTCATCTTGTCCCCGACCACGAGGGCGTCAAGGGCGCGGAAGGCGTTGG	10	47922	0.000979567	0.110738	298	0.0916021	0.125884	-2.12174	-2.12174
DTF	rs61279	TGCAGTGGAGCTTCGTCGCGGGTCGTAGGCTGCAACGGAGCTCCGTCGGTGCTACATTGGAGCA	13	81149	0.000461609	0.40604	298	0.0916021	0.13039	-1.71921	-1.71921
DTF	rs48629	TGCAGGCGTGGTGTCCATGCGAGCCATTCTTCGCCCAACCGTAGGCTCGGCCCCATGCGAGGCA	16	99391	0.000192849	0.360738	298	0.0916021	0.135684	-1.60326	-1.60326
DTF	rs48630	TGCAGGCGTGGTGTCCATGCGAGCCATTCTTCGCCCGACCGTAGACTCGGCCCCATGCGAGGCA	16	99391	0.000192849	0.360738	298	0.0916021	0.135684	-1.60326	-1.60326
DTF	rs10759	TGCAGCAAAATCCCAATCTATATTTCCAGCAAGTCTCTGGATAGTACTTATGGCCATTGTTTTC	17	86492	0.000990416	0.39094	298	0.0916021	0.125818	1.41607	1.41607
DTF	rs10760	TGCAGCAAAATCCCAATCTATATTTCCAGCAAGTCTCTGGATAGTACTTATGGCCATTGTTTTC	17	86492	0.000990416	0.39094	298	0.0916021	0.125818	1.41607	1.41607
DTF	rs10761	TGCAGCAAAATCCCAATCTATATTTCCAGCAAGTCTCTGGATAGTACTTATGGCCATTGTTTTC	17	86492	0.000990416	0.39094	298	0.0916021	0.125818	1.41607	1.41607
DTF	rs62710	TGCAGTTATCAACAATTCTTCCCTGATTGAATTCTACCCTGATCCAGCCGAGATCGGAAGAGCG	19	135625	3.59e-05	0.348993	298	0.0916021	0.146066	1.90933	1.90933
DTF	rs30771	TGCAGCGCGGCAGGAAGAAGCCAGTGGCCATCTCCGTGGCGTCGGCGCCCCTATACACTGCATC	19	135625	5.67e-05	0.33557	298	0.0916021	0.14322	1.92676	1.92676
DTF	rs46561	TGCAGGCATGCAATGCATCTCAGCCCCAAACCCCAAACTGGCGCCATGCCCATTTTGGCATTCT	19	28109	0.000164155	0.399329	298	0.0916021	0.136669	-1.65415	-1.65415
DTF	rs60482	TGCAGTGCACTTTGAGTTCTTTTGACTGTTGGCGGACGACTTAGGAAAATAAGCAAACTAAATA	19	27540	0.000272322	0.407718	298	0.0916021	0.133583	-1.59349	-1.59349
DTF	rs4687	TGCAGACTAACAGTATTTAAGTATTTTTAATAGTACGGAGTACATGAGAATAATAAAAATATAT	19	135625	0.000460434	0.345638	298	0.0916021	0.130406	1.6365	1.6365
DTF	rs4688	TGCAGACTAACAGTATTTAAGTATTTTTAATAGTACGGAGTACATGAGAATAATAAAAATATAT	19	135625	0.000460434	0.345638	298	0.0916021	0.130406	1.6365	1.6365
DTF	rs2162	TGCAGAAGGATTCAAATGGATGAACTGAGCGGTGAAATCTTACTGGTTATTGTGAATCACAACC	19	27540	0.000494574	0.417785	298	0.0916021	0.129975	-1.45075	-1.45075
DTF	rs60481	TGCAGTGCACTTTGAGTTCTTTTGACTGTTGGCGGACGACTTAGGAAAAATAAGCAAACTAAAA	19	27540	0.000532194	0.409396	298	0.0916021	0.129534	-1.49144	-1.49144
DTF	rs58298	TGCAGTCCATCATCGTCGTCCCATCCCCTGCGGTCGACCATTCCTCTTCGGAAATGGACGGTGG	19	28109	0.000890418	0.219799	298	0.0916021	0.126452	-1.50412	-1.50412
DTF	rs25305	TGCAGCCGCCGAGCCATCCTCGGGAGAATAGGAGCCATCAACAAAGACCGCTCGCCAGTCTACC	20	13664	3.55e-05	0.300336	298	0.0916021	0.146124	1.86532	1.86532
DTF	rs40109	TGCAGCTGGTTGGCCTCATCGAGCGGCCGCCATCGCCCTCGCCTGCGCCACCTCGGCGCCAAGA	20	13664	0.000337384	0.325503	298	0.0916021	0.132284	1.5004	1.5004
DTF	rs57878	TGCAGTCAGCCGCCAAGGGAAAACACTTGCAGTTGTGGCAGCCTCCGCCTAATGCTATGATCAA	20	13664	0.000691752	0.115772	298	0.0916021	0.12796	2.08037	2.08037
DTF	rs52798	TGCAGGTCAGAGAAAAATCGGAGAAAGAGGAATCAGTTCAGAGAGACATCCGAGATCGGAAGAG	20	45510	0.000715251	0.151007	298	0.0916021	0.12776	2.15866	2.15866
DTH	rs30590	TGCAGCGCGATCGCGTCGTTGTCGGGGGTTGGGTGCGACATATGCCAATGGATGGTTTATCATG	1	49061	2.6e-05	0.196309	298	0.0942653	0.150574	2.26163	2.26163
DTH	rs3407	TGCAGACAGAGGGTCCTCGAGTGAAAGGCAGCAGTTCGTCGATCTCTCTCTGCTGGGTCGCGCG	1	49061	0.000477036	0.182886	298	0.0942653	0.13275	1.97995	1.97995
DTH	rs31540	TGCAGCGGATGAGCCGCCACACCTTTGCCTTGATTCAGGCCTGTGAGCGGCCCGCCTACTGCTG	1	49061	0.00055376	0.191275	298	0.0942653	0.131856	1.90247	1.90247
DTH	rs46087	TGCAGGCACGATGGCGTGGAGGGCCTGATTGTGGCATCGGCGGCACGTCCG	1	49061	0.000631954	0.181208	298	0.0942653	0.131065	1.90913	1.90913
DTH	rs35751	TGCAGCTCACACACGCCAAGCCGCTCCACTCCGCCGCCACTGACGGGTCAACACCGAGCCACGC	2	37535	4.04e-05	0.231544	298	0.0942653	0.147838	-2.00291	-2.00291
DTH	rs38942	TGCAGCTGCGACGGCGGCTACAAACGCCGAGAGCGCTCAAGCCGCCGTCCGTGCCGTCGATCTC	2	39848	0.000427777	0.234899	298	0.0942653	0.133406	-1.68994	-1.68994
DTH	rs33300	TGCAGCGTCACTTCACCTCGGGTCGCCGCTCCCGCCGAGATCGGAAGAGCGGGATCACCGACTG	2	37535	0.000528431	0.228188	298	0.0942653	0.132136	-1.71969	-1.71969
DTH	rs9222	TGCAGATGCCTGTAAGAACATACCAATCTTACACAGATTCAGCATTCAGCAGACCAATAAAAAT	2	37535	0.000914275	0.187919	298	0.0942653	0.128863	-1.62021	-1.62021
DTH	rs36357	TGCAGCTCCAGCTTGGCCCACACGAGCTCCAGGTAGGCGTCGCTCATGAAGTCGCTGGCGGAGC	3	67094	0.000497634	0.090604	298	0.0942653	0.132497	-2.45792	-2.45792
DTH	rs10558	TGCAGATTTTATATTCGAAGCCAAGCTTATTGGGCAACCGAGATCGGAAGAGCGGGATCACCGA	4	87971	0.000526916	0.20302	298	0.0942653	0.132154	-1.7248	-1.7248
DTH	rs38319	TGCAGCTGACAGTCGGCTCCTTGACTCGTCGTCCTCGGGCGCCACCAGTTGGCATCCGAGATGT	4	87971	0.00068836	0.139262	298	0.0942653	0.130554	-2.10953	-2.10953
DTH	rs38320	TGCAGCTGACAGTCGGCTCCTTGACTCGTCGTCCTCGGGCGCCACCAGTTGGCATCCGAGATGT	4	87971	0.00068836	0.139262	298	0.0942653	0.130554	-2.10953	-2.10953
DTH	rs63070	TGCAGTTCATGGCGAGCCCCGTGCCGCAAACGCCGAAGCAATCTGATGCCAGCGGAAGACACGC	5	0	0.000100783	0.0788591	298	0.0942653	0.142195	-2.9487	-2.9487
DTH	rs11602	TGCAGCAACCGTCCGCTTAAAGCCAGAGGCCACCAGGAGCGCCG	5	67141	0.00031438	0.176174	298	0.0942653	0.135263	-2.11643	-2.11643
DTH	rs4727	TGCAGACTACGACGCCGCCCCAGCTTCGCTCCAGCGGCCCACGACTCTGTTCTGCATTCCCGAG	5	0	0.00096433	0.219799	298	0.0942653	0.128547	-1.78912	-1.78912
DTH	rs17637	TGCAGCAGGAACCAATAACTGATGGTTTCTATTGACGGAAATTGGAAGAAGTTCAGAAATAATA	6	73660	0.000163902	0.0939597	298	0.0942653	0.139219	-2.76829	-2.76829
DTH	rs40536	TGCAGCTTAGACTTCTCAACAATCACCCGATCTTCCCAACCACTGAAAATCTCGATACCTACAT	6	71387	0.000502848	0.124161	298	0.0942653	0.132434	-2.12549	-2.12549
DTH	rs40537	TGCAGCTTAGACTTCTCAACAATCACCCGATCTTCCCAACCACTGAAAATCTCGATACCTACAT	6	71387	0.000502848	0.124161	298	0.0942653	0.132434	-2.12549	-2.12549
DTH	rs3248	TGCAGACACACATTTCTCATCATCATGAAAAACAGAGGGGTACAACAAGGCATTCACCAGTGCC	6	74796	0.000574348	0.0889262	298	0.0942653	0.131637	-2.38303	-2.38303
DTH	rs3249	TGCAGACACACATTTCTCATCATCATGAAAAACAGAGGGGTACAACAAGGCATTCACCAGTGCC	6	74796	0.000574348	0.0889262	298	0.0942653	0.131637	-2.38303	-2.38303
DTH	rs7047	TGCAGAGTACAACATACACACAGTTAAAATGCAAGGCTTGTTCGACAAATAGCCCTTTCTAAGG	6	78206	0.000658197	0.0973154	298	0.0942653	0.130822	-2.23976	-2.23976
DTH	rs7048	TGCAGAGTACAACATACACACAGTTAAAATGCAAGGCTTGTTCGACAAATAGCCCTTTCTAAGG	6	78206	0.000658197	0.0973154	298	0.0942653	0.130822	-2.23976	-2.23976
DTH	rs32636	TGCAGCGGGCGGCGGCGGAGGAGCTCGTGTGGTGACGGATCGATGGAAGCAACTCGCATTGGCC	6	78206	0.000978905	0.0973154	298	0.0942653	0.128458	-2.25994	-2.25994
DTH	rs63000	TGCAGTTCAGTCGGTACCTCAAGCTGTATGTGCTGCTGAAACGGGACCGAGTTCCCCTTGGTGC	8	41546	0.000150509	0.0704698	298	0.0942653	0.139739	-2.72822	-2.72822
DTH	rs43906	TGCAGGAGACAGGCCTCCTCCTCCGCTGTCATGCAAGGAGGAGGAGGGGGCGACGGAGACGGGG	8	18785	0.000508921	0.105705	298	0.0942653	0.132362	2.24953	2.24953
DTH	rs21474	TGCAGCCACTCAGTCAAAAGCAACAAGCTGGGGATAAGCGCCACTACAGATCCTCAAAAATGCC	9	1137	0.000694945	0.0822148	298	0.0942653	0.130497	2.43185	2.43185
DTH	rs65345	TGCAGTTTTCCAGTCGCACGTCCTCCAGCGAGGGGCACCTGTCGTCACTGATGTGGCTCGCAAA	10	83789	0.000421441	0.107383	298	0.0942653	0.133496	2.35827	2.35827
DTH	rs22853	TGCAGCCCAATCTCACAGGCGAGGCCGCCGTCCACCCCCGCATCGCGCCCCTACCCCGTTGTAG	10	61015	0.000483069	0.149329	298	0.0942653	0.132675	2.03175	2.03175
DTH	rs56914	TGCAGTAGCTACCGCCAGCTCTACACGTTCTCTGGCAACTCCAGCCCGCGATCAGCAGCTCTCT	10	83789	0.00098869	0.11745	298	0.0942653	0.128399	2.10442	2.10442
DTH	rs61279	TGCAGTGGAGCTTCGTCGCGGGTCGTAGGCTGCAACGGAGCTCCGTCGGTGCTACATTGGAGCA	13	81149	0.000318644	0.40604	298	0.0942653	0.135182	-1.72885	-1.72885
DTH	rs56285	TGCAGTACCAATCGTGTCTTACCGTCTAACCAGCACGAGTTCGCGTATGAGAGTGCACATATTG	14	38769	0.000919255	0.283557	298	0.0942653	0.128831	2.02104	2.02104
DTH	rs48629	TGCAGGCGTGGTGTCCATGCGAGCCATTCTTCGCCCAACCGTAGGCTCGGCCCCATGCGAGGCA	16	99391	0.000159045	0.360738	298	0.0942653	0.139402	-1.58671	-1.58671
DTH	rs48630	TGCAGGCGTGGTGTCCATGCGAGCCATTCTTCGCCCGACCGTAGACTCGGCCCCATGCGAGGCA	16	99391	0.000159045	0.360738	298	0.0942653	0.139402	-1.58671	-1.58671
DTH	rs58842	TGCAGTCCTTTCCTCTTTTGAATCACACAAGGCGTGACAAAATAAGTATATTCCCCGCGGAATC	16	37681	0.000923265	0.38255	298	0.0942653	0.128805	-1.49938	-1.49938
DTH	rs58843	TGCAGTCCTTTCCTCTTTTGAATCACACAAGGCGTGACAAATAAGTATATTCCCCGCGGAATCG	16	37681	0.000923265	0.38255	298	0.0942653	0.128805	-1.49938	-1.49938
DTH	rs36553	TGCAGCTCCCGAGGCGGTGTCCAACCACCTGTCCTCGATCTGCGTGATCGGCTCCGAACTATGG	17	47831	0.000804204	0.204698	298	0.0942653	0.129626	1.59115	1.59115
DTH	rs62710	TGCAGTTATCAACAATTCTTCCCTGATTGAATTCTACCCTGATCCAGCCGAGATCGGAAGAGCG	19	135625	0.000135418	0.348993	298	0.0942653	0.140385	1.72891	1.72891
DTH	rs30771	TGCAGCGCGGCAGGAAGAAGCCAGTGGCCATCTCCGTGGCGTCGGCGCCCCTATACACTGCATC	19	135625	0.000240503	0.33557	298	0.0942653	0.136886	1.72137	1.72137
DTH	rs25305	TGCAGCCGCCGAGCCATCCTCGGGAGAATAGGAGCCATCAACAAAGACCGCTCGCCAGTCTACC	20	13664	4.22e-05	0.300336	298	0.0942653	0.147563	1.80326	1.80326
DTH	rs40109	TGCAGCTGGTTGGCCTCATCGAGCGGCCGCCATCGCCCTCGCCTGCGCCACCTCGGCGCCAAGA	20	13664	0.000156147	0.325503	298	0.0942653	0.139515	1.54921	1.54921
DTM	rs30590	TGCAGCGCGATCGCGTCGTTGTCGGGGGTTGGGTGCGACATATGCCAATGGATGGTTTATCATG	1	49061	5.69e-05	0.196309	298	0.0991856	0.15032	2.12961	2.12961
DTM	rs31540	TGCAGCGGATGAGCCGCCACACCTTTGCCTTGATTCAGGCCTGTGAGCGGCCCGCCTACTGCTG	1	49061	0.00069863	0.191275	298	0.0991856	0.135166	1.8393	1.8393
DTM	rs3407	TGCAGACAGAGGGTCCTCGAGTGAAAGGCAGCAGTTCGTCGATCTCTCTCTGCTGGGTCGCGCG	1	49061	0.000762101	0.182886	298	0.0991856	0.13465	1.87843	1.87843
DTM	rs46087	TGCAGGCACGATGGCGTGGAGGGCCTGATTGTGGCATCGGCGGCACGTCCG	1	49061	0.000861048	0.181208	298	0.0991856	0.133928	1.83489	1.83489
DTM	rs35751	TGCAGCTCACACACGCCAAGCCGCTCCACTCCGCCGCCACTGACGGGTCAACACCGAGCCACGC	2	37535	0.000423149	0.231544	298	0.0991856	0.138153	-1.69391	-1.69391
DTM	rs36357	TGCAGCTCCAGCTTGGCCCACACGAGCTCCAGGTAGGCGTCGCTCATGAAGTCGCTGGCGGAGC	3	67094	0.000462214	0.090604	298	0.0991856	0.137625	-2.40587	-2.40587
DTM	rs38319	TGCAGCTGACAGTCGGCTCCTTGACTCGTCGTCCTCGGGCGCCACCAGTTGGCATCCGAGATGT	4	87971	0.000972337	0.139262	298	0.0991856	0.13321	-2.01894	-2.01894
DTM	rs38320	TGCAGCTGACAGTCGGCTCCTTGACTCGTCGTCCTCGGGCGCCACCAGTTGGCATCCGAGATGT	4	87971	0.000972337	0.139262	298	0.0991856	0.13321	-2.01894	-2.01894
DTM	rs11602	TGCAGCAACCGTCCGCTTAAAGCCAGAGGCCACCAGGAGCGCCG	5	67141	0.000263315	0.176174	298	0.0991856	0.141	-2.10825	-2.10825
DTM	rs63070	TGCAGTTCATGGCGAGCCCCGTGCCGCAAACGCCGAAGCAATCTGATGCCAGCGGAAGACACGC	5	0	0.000301621	0.0788591	298	0.0991856	0.140183	-2.66322	-2.66322
DTM	rs17637	TGCAGCAGGAACCAATAACTGATGGTTTCTATTGACGGAAATTGGAAGAAGTTCAGAAATAATA	6	73660	0.000302886	0.0939597	298	0.0991856	0.140158	-2.59005	-2.59005
DTM	rs19969	TGCAGCATGGGTCCCTCTCTGGCCAACCACTCTTGGTCAGCTATGAACACCGCTCCATATCCCA	6	79343	0.000371747	0.120805	298	0.0991856	0.138928	-2.25649	-2.25649
DTM	rs19970	TGCAGCATGGGTCCCTCTCTGGCCAACCACTCTTGGTCAGCTATGAACACCGCTCCATATCCCA	6	79343	0.000371747	0.120805	298	0.0991856	0.138928	-2.25649	-2.25649
DTM	rs7047	TGCAGAGTACAACATACACACAGTTAAAATGCAAGGCTTGTTCGACAAATAGCCCTTTCTAAGG	6	78206	0.000820183	0.0973154	298	0.0991856	0.134215	-2.15862	-2.15862
DTM	rs7048	TGCAGAGTACAACATACACACAGTTAAAATGCAAGGCTTGTTCGACAAATAGCCCTTTCTAAGG	6	78206	0.000820183	0.0973154	298	0.0991856	0.134215	-2.15862	-2.15862
DTM	rs63000	TGCAGTTCAGTCGGTACCTCAAGCTGTATGTGCTGCTGAAACGGGACCGAGTTCCCCTTGGTGC	8	41546	0.000122058	0.0704698	298	0.0991856	0.145656	-2.74099	-2.74099
DTM	rs35206	TGCAGCTAGTCTGGTGCCAGCAATGGCGGACATCGATGTTGAGGACGCAGGCCTCCTCTAGGCC	9	121901	0.000811273	0.166107	298	0.0991856	0.13428	-2.18779	-2.18779
DTM	rs35207	TGCAGCTAGTCTGGTGCCAGCAATGGCGGACATCGATGTTGAGGACGCAGGCCTCCTCTAGGCC	9	121901	0.000811273	0.166107	298	0.0991856	0.13428	-2.18779	-2.18779
DTM	rs35208	TGCAGCTAGTCTGGTGCCAGCAATGGCGGACATCGATGTTGAGGACGCAGGCCTCCTCTAGGCC	9	121901	0.000811273	0.166107	298	0.0991856	0.13428	-2.18779	-2.18779
DTM	rs56285	TGCAGTACCAATCGTGTCTTACCGTCTAACCAGCACGAGTTCGCGTATGAGAGTGCACATATTG	14	38769	0.00049908	0.283557	298	0.0991856	0.137167	2.05601	2.05601
DTM	rs41306	TGCAGCTTGCACGAGGCCACCAACAGTGCGAGGAGGAGCTTCTGCATCATGGGGTACTGTGCCC	14	38201	0.000602561	0.305369	298	0.0991856	0.136045	1.94177	1.94177
DTM	rs37381	TGCAGCTCGCGCGCGTCGAGTGGTGTCGGTGGGCGGTGCTGGGGTGGCCG	14	38201	0.000832376	0.298658	298	0.0991856	0.134128	1.9083	1.9083
DTM	rs48629	TGCAGGCGTGGTGTCCATGCGAGCCATTCTTCGCCCAACCGTAGGCTCGGCCCCATGCGAGGCA	16	99391	9.91e-05	0.360738	298	0.0991856	0.146929	-1.62138	-1.62138
DTM	rs48630	TGCAGGCGTGGTGTCCATGCGAGCCATTCTTCGCCCGACCGTAGACTCGGCCCCATGCGAGGCA	16	99391	9.91e-05	0.360738	298	0.0991856	0.146929	-1.62138	-1.62138
DTM	rs36553	TGCAGCTCCCGAGGCGGTGTCCAACCACCTGTCCTCGATCTGCGTGATCGGCTCCGAACTATGG	17	47831	3.44e-05	0.204698	298	0.0991856	0.153426	1.95675	1.95675
DTM	rs10759	TGCAGCAAAATCCCAATCTATATTTCCAGCAAGTCTCTGGATAGTACTTATGGCCATTGTTTTC	17	86492	0.00053856	0.39094	298	0.0991856	0.136713	1.44011	1.44011
DTM	rs10760	TGCAGCAAAATCCCAATCTATATTTCCAGCAAGTCTCTGGATAGTACTTATGGCCATTGTTTTC	17	86492	0.00053856	0.39094	298	0.0991856	0.136713	1.44011	1.44011
DTM	rs10761	TGCAGCAAAATCCCAATCTATATTTCCAGCAAGTCTCTGGATAGTACTTATGGCCATTGTTTTC	17	86492	0.00053856	0.39094	298	0.0991856	0.136713	1.44011	1.44011
DTM	rs30771	TGCAGCGCGGCAGGAAGAAGCCAGTGGCCATCTCCGTGGCGTCGGCGCCCCTATACACTGCATC	19	135625	0.000104682	0.33557	298	0.0991856	0.146592	1.78633	1.78633
DTM	rs62710	TGCAGTTATCAACAATTCTTCCCTGATTGAATTCTACCCTGATCCAGCCGAGATCGGAAGAGCG	19	135625	0.000109155	0.348993	298	0.0991856	0.146337	1.71686	1.71686
DTM	rs46561	TGCAGGCATGCAATGCATCTCAGCCCCAAACCCCAAACTGGCGCCATGCCCATTTTGGCATTCT	19	28109	0.000507284	0.399329	298	0.0991856	0.13707	-1.4692	-1.4692
DTM	rs60482	TGCAGTGCACTTTGAGTTCTTTTGACTGTTGGCGGACGACTTAGGAAAATAAGCAAACTAAATA	19	27540	0.000728812	0.407718	298	0.0991856	0.134915	-1.42333	-1.42333
DTM	rs4687	TGCAGACTAACAGTATTTAAGTATTTTTAATAGTACGGAGTACATGAGAATAATAAAAATATAT	19	135625	0.000889046	0.345638	298	0.0991856	0.133738	1.49227	1.49227
DTM	rs4688	TGCAGACTAACAGTATTTAAGTATTTTTAATAGTACGGAGTACATGAGAATAATAAAAATATAT	19	135625	0.000889046	0.345638	298	0.0991856	0.133738	1.49227	1.49227
DTM	rs25305	TGCAGCCGCCGAGCCATCCTCGGGAGAATAGGAGCCATCAACAAAGACCGCTCGCCAGTCTACC	20	13664	1.97e-05	0.300336	298	0.0991856	0.156874	1.86542	1.86542
DTM	rs40109	TGCAGCTGGTTGGCCTCATCGAGCGGCCGCCATCGCCCTCGCCTGCGCCACCTCGGCGCCAAGA	20	13664	9.8e-05	0.325503	298	0.0991856	0.146992	1.57907	1.57907
DTM	rs39561	TGCAGCTGGCAAGGTACAAAACGGAACACTTCCATCCAGGTGAATGCCAAATCTGTTGACCTTC	21	157445	0.000524419	0.11745	298	0.0991856	0.136872	1.92933	1.92933
DTM	rs30322	TGCAGCGCCGCTAAGGGGGAGAGACAAAATGATTCCCCGAGATCGGAAGAGCGGGATCACCGAC	21	157445	0.000587665	0.110738	298	0.0991856	0.136193	1.93533	1.93533
DTM	rs6818	TGCAGAGGGAGGCGTCACATGCGACGACGGTGGCGCTCGAGCGGTCCGAGATCGGAAGAGCGGG	21	157445	0.000873109	0.243289	298	0.0991856	0.133845	1.44387	1.44387
DTM	rs8214	TGCAGATCCACGCCCTGAATTACCTGCAAGCAAATAATCTTATACTTCACGGTGTCATCACCAT	21	157445	0.000964178	0.10906	298	0.0991856	0.133259	1.90749	1.90749
GY	rs47804	TGCAGGCGAGGGATCCCCTCGCAAGATTCAAGAAGCTAGGTGAGCGGCGGCGGATCTTTACCTG	4	92517	4.64e-05	0.0989933	298	0.0826781	0.136047	0.158446	0.158446
GY	rs17477	TGCAGCAGCTGATTCCTCTCGCAACAATGCTTCTCGCACGGAGGAAAGGCTAAGGATTGGGAAG	4	92517	0.000344426	0.0738255	298	0.0826781	0.123625	0.158012	0.158012
GY	rs40541	TGCAGCTTAGATCTAGCTAGAAGGAACAGAGAGAAAGGGAGATTGAACTCACAGAGGCCATGGC	4	42114	0.000557986	0.151007	298	0.0826781	0.120687	0.10388	0.10388
GY	rs45884	TGCAGGCAAGGGATCCCCTCGCAAGATTCAAGAAGCTAGGTGGGCGGCGGCGGATCTTTACCTG	4	92517	0.00071821	0.0855705	298	0.0826781	0.119159	0.142672	0.142672
GY	rs58116	TGCAGTCCAATTGAATGAAAACAAAGAGACAGGAGGGCATTGACACTTGGGACATGAGCATGGT	5	67141	0.000184812	0.151007	298	0.0826781	0.127447	0.140796	0.140796
GY	rs55801	TGCAGTAACTCCACTGGCCGATCGCAAGAGCCCTGCATCAACATGTATTTTGGCCACCCGAGCC	5	10243	0.000487183	0.332215	298	0.0826781	0.121511	-0.0949219	-0.0949219
GY	rs40322	TGCAGCTGTGGAAGTGGACGCGGCGGTTCACTTGTGGTGGAGGAGTCTGGAACAAGGACATTGT	5	7401	0.000530836	0.307047	298	0.0826781	0.12099	0.100442	0.100442
GY	rs54507	TGCAGGTGGTGTGGAAGAAGACGGCAGCGGAGGTGTGGGCGAGCCTCAAGGCCAGGTTTGTCGA	8	40978	0.000140715	0.119128	298	0.0826781	0.129131	-0.134864	-0.134864
GY	rs7912	TGCAGATATTCCAACAAAATCAATATGTCTGGCGACCATCATGGCGACGGGCGTGGCGACGGGA	8	19353	0.000920665	0.280201	298	0.0826781	0.117662	0.0828275	0.0828275
GY	rs46222	TGCAGGCAGAGCGCGCGGATTATGCAGCCGCAGCAAAGATCCTTGTGTACCCGAGATCGGAAGA	9	116212	0.000571761	0.10906	298	0.0826781	0.12054	0.125964	0.125964
GY	rs64819	TGCAGTTTCATCATCAGATCCCAGTACGAGGCCAAGCGAGGGAACGGCAGGGTCTCTCGTCCCT	13	38892	3.15e-05	0.310403	298	0.0826781	0.138491	0.0994728	0.0994728
GY	rs64820	TGCAGTTTCATCATCAGATCCCAGTACGAGGCCAAGCGAGGGAACGGCAGGGTCTCTCGTCCCT	13	38892	3.15e-05	0.310403	298	0.0826781	0.138491	0.0994728	0.0994728
GY	rs60657	TGCAGTGCATGTAAGTGCATATGGGAAAGGTAATAACCTTGACTACTATTTTTTAACCGAGTTT	13	38892	0.000722974	0.360738	298	0.0826781	0.119119	0.0774453	0.0774453
GY	rs65094	TGCAGTTTGCGGCCAGATATGCTGCCTTCGCCAGCTGAATAAAGTGCCGTAGAGCGGAGTGCAT	14	49005	0.00014527	0.41443	298	0.0826781	0.128934	0.0856713	0.0856713
GY	rs59042	TGCAGTCGCGTGTTCGAAACCCCCTCGCGCGGGAGTTTTCGTTTCGGTTGTTTAATTGTTCAAT	14	49005	0.000329706	0.310403	298	0.0826781	0.123892	0.0896752	0.0896752
GY	rs57756	TGCAGTCACATCAGCAGTGGCTCCATCAGCAGAGTAGCCTGTGCATGTTAAAACTCCATGTTAT	14	49005	0.000649093	0.399329	298	0.0826781	0.119771	0.0764249	0.0764249
GY	rs12044	TGCAGCAAGAATGCTGGGATGTCTGCCGCCGAGATCGGAAGAGCGGGATCACCGACTGCCCATA	14	145902	0.000988413	0.0855705	298	0.0826781	0.117235	0.131386	0.131386
GY	rs12045	TGCAGCAAGAATGCTGGGATGTCTGCCGCCGAGATCGGAAGAGCGGGATCACCGACTGCCCATA	14	145902	0.000988413	0.0855705	298	0.0826781	0.117235	0.131386	0.131386
GY	rs57668	TGCAGTCAACAGCCGCTTGCTAGGCTGATGAAGTCCCCAGGCCGACTGGCACGGTCCTTGGGCC	16	50208	0.000432699	0.0721477	298	0.0826781	0.122233	-0.144404	-0.144404
GY	rs44386	TGCAGGAGCGTCAAGCGCTATGCCGACCACCGATCCCTCCGCCGCTGCTGCTGCGTGAGGCTCC	20	51193	0.000529182	0.191275	298	0.0826781	0.121009	0.0995542	0.0995542
ID1	rs52159	TGCAGGTAAATCCATCCCTCGTGCGCTTCAATGCTGCCAACCCTCCAAAAGTGATCCTCAGAGC	4	59228	0.000886274	0.459732	298	0.0726144	0.108202	-0.185794	-0.185794
ID1	rs51436	TGCAGGGGTGTCCCAACTCAGACCATCACAAGCTCTCACCGTCAACGAAGGAATAGACCTTCTC	5	60320	0.00090981	0.0738255	298	0.0726144	0.108042	0.216265	0.216265
ID1	rs49002	TGCAGGCTCTGCATCTCCATCCCAAGTCCGTTCTCCTTCTGTCGATTTTCGCCTACTAATGAGA	17	48399	0.000118164	0.5	298	0.0726144	0.120654	0.137437	0.137437
ID1	rs21458	TGCAGCCACTAGGAGGTGATGATGCGTCGCCCCATTGACAAGAGCAGGGTGGTGGATTGGATTG	17	46126	0.000828174	0.135906	298	0.0726144	0.108614	0.198764	0.198764
ID1	rs21459	TGCAGCCACTAGGAGGTGATGATGCGTCGCCCCATTGACAAGAGCAGGGTGGTGGATTGGATTG	17	46126	0.000828174	0.135906	298	0.0726144	0.108614	0.198764	0.198764
ID1	rs2958	TGCAGAATTCCCATATCTACCACCTGTCAAAAATTCAGCTCGATTCGACCGTCCAAACTCCGAG	17	50104	0.00087953	0.419463	298	0.0726144	0.108248	-0.144042	-0.144042
ID2	rs29987	TGCAGCGCCACGCTCCATGGCCATCCTTTTTGCAGATCTGACAGCACTCGCGGTCACCACCCTT	1	114237	0.000379443	0.251678	298	0.0643011	0.105451	-0.150349	-0.150349
ID2	rs52123	TGCAGGGTTTTGAGAGAAGAACTGATCCCACCTTTCAGGGAAGACCGAGATCGGAAGAGCGGGA	1	114237	0.000986861	0.424497	298	0.0643011	0.099548	-0.124063	-0.124063
ID2	rs21498	TGCAGCCACTCGTCTTCCTCCACAGCGTTCGTCATGATGGAGTTAACTTTGTACTCTGCTAGGA	2	45006	0.000790886	0.285235	298	0.0643011	0.100907	-0.161777	-0.161777
ID2	rs33726	TGCAGCGTGCCCCCGTGATCCATAGATCGATCTTGGTTGTCCCGCGGTGTTATCCAATCTATCG	5	67141	0.000215439	0.42953	298	0.0643011	0.108988	0.14896	0.14896
ID2	rs28356	TGCAGCGACGAGTGCCGCCACGAGCAGATGCAGCTCGACGCCGCCTGCGCCAGGCAGGCGGCCA	5	67141	0.000492909	0.407718	298	0.0643011	0.103826	0.167274	0.167274
ID2	rs44155	TGCAGGAGCACCAGGCGCAGCACCGACCGCCGATCCCTCCGCTGCTGCCATGGAGCCAGGCTCT	5	67141	0.000780039	0.461409	298	0.0643011	0.100992	0.150729	0.150729
ID2	rs5205	TGCAGAGAAGACAGGAGGATCACGGAGCTCCCTTGCAGCTCCAGACCGAGATCGGAAGAGCGGG	13	29578	0.000377753	0.184564	298	0.0643011	0.105479	-0.161988	-0.161988
ID2	rs21458	TGCAGCCACTAGGAGGTGATGATGCGTCGCCCCATTGACAAGAGCAGGGTGGTGGATTGGATTG	17	46126	0.000498704	0.135906	298	0.0643011	0.103754	0.195491	0.195491
ID2	rs21459	TGCAGCCACTAGGAGGTGATGATGCGTCGCCCCATTGACAAGAGCAGGGTGGTGGATTGGATTG	17	46126	0.000498704	0.135906	298	0.0643011	0.103754	0.195491	0.195491
ID2	rs36483	TGCAGCTCCCAGCCCAAAGGGGGAGCTGCTTATTTGGGCGCCTCTGCTCAAGCACCGAGATCGG	17	94461	0.000552154	0.0704698	298	0.0643011	0.103123	-0.222965	-0.222965
ID2	rs36484	TGCAGCTCCCAGCCCAAAGGGGGAGCTGCTTATTTGGGCGCCTCTGCTCAAGCACCGAGATCGG	17	94461	0.000552154	0.0704698	298	0.0643011	0.103123	-0.222965	-0.222965
IL1	rs4578	TGCAGACGTAGCAACAGCATTTGTTATTATTGCGTTCAGCAAATATTTGCAAAATTTGAGGTGG	2	79695	0.000861553	0.419463	298	0.180666	0.212327	-0.329583	-0.329583
IL1	rs39648	TGCAGCTGGCGCTCACCTCTTGAGGGGCCCCCTTAGACGCGGTGATAAGCTCCACATGATTGTC	4	59228	0.000130562	0.436242	298	0.180666	0.222646	0.631395	0.631395
IL1	rs39649	TGCAGCTGGCGCTCACCTCTTGAGGGGCCCCCTTAGACGCGGTGATAAGCTCCACATGATTGTC	4	59228	0.000130562	0.436242	298	0.180666	0.222646	0.631395	0.631395
IL1	rs62181	TGCAGTGTGCGCGAAGGCAGAAGACACAAGAAAGCAGTGTGCGCGCCATCACAGCGTTAGTGCA	4	59228	0.000137289	0.42953	298	0.180666	0.222368	0.584604	0.584604
IL1	rs19673	TGCAGCATGCACAAAGAAGCACATACATCAGTGCACCACGCACACAGCACTACACCACACACGC	4	59228	0.000348278	0.426174	298	0.180666	0.217244	0.568084	0.568084
IL1	rs38462	TGCAGCTGATCATATGGCACTTGGAGGCGGTCGAACGTCTCAATGGAAAGAACATTGAGTCCTG	4	59228	0.000681818	0.434564	298	0.180666	0.21359	0.584658	0.584658
IL1	rs20621	TGCAGCCAACAACGACGCCTGTTGTCGGTGTCAAAACCGAGATCGGAAGAGCGGGATCACCGAC	4	59228	0.0007309	0.421141	298	0.180666	0.213214	0.551748	0.551748
IL1	rs13657	TGCAGCACAGAGCAGCAGCGCGTCGCCGCCACCTTCACCAGCAGCCGCGCCGAGATCGGAAGAG	8	105412	0.000297562	0.469799	298	0.180666	0.218105	-0.361529	-0.361529
IL1	rs30674	TGCAGCGCGCCTGCGGTGAGGGCGAATTGACGAAGCAGTGGCAAGGAAACACGCAGGCCAGCTA	8	65990	0.000397693	0.315436	298	0.180666	0.216519	-0.506855	-0.506855
IL1	rs2922	TGCAGAATTATCAAATAATCCAGAAGCTAATCCGTAAAATCGCCAAAGAGATACGATTTCTCAT	8	6843	0.000480216	0.231544	298	0.180666	0.215492	-0.409616	-0.409616
IL1	rs2923	TGCAGAATTATCAAATAATCCAGAAGCTAATCCGTAAAATCGCCAAAGAGATACGATTTCTCAT	8	6843	0.000480216	0.231544	298	0.180666	0.215492	-0.409616	-0.409616
IL1	rs10628	TGCAGATTTTTTCAACGATATATACATGAATCGATCTCCCATCCGCATGCATCCGTGCCCAAGC	11	50376	0.000347169	0.360738	298	0.180666	0.217261	0.398167	0.398167
IL1	rs10629	TGCAGATTTTTTCAACGATATATACATGAATCGATCTCCCATCCGCATGCATCCGTGCCCAAGC	11	50376	0.000347169	0.360738	298	0.180666	0.217261	0.398167	0.398167
IL1	rs3683	TGCAGACCACAGCAACTAGCTGTCTCCTAGGGAATAGCCACTAGCCATGGACGTTGGCCGCACA	14	124298	0.00057817	0.229866	298	0.180666	0.214483	0.427595	0.427595
IL1	rs17095	TGCAGCAGCGCAACAGTCTCATCAGTGAGATGACGGGGCTTCAGGACCCCACACGCATGCTGAA	16	50208	0.000347478	0.0587248	298	0.180666	0.217257	-0.764182	-0.764182
IL1	rs31262	TGCAGCGCTGTATAGGAGCTCCCCCCTGGACAGCGACCTAGCGCATAGCCCCCACGTGTGCCTG	16	50208	0.00054964	0.162752	298	0.180666	0.214758	-0.466322	-0.466322
IL1	rs15526	TGCAGCACTGAAAAGGGTGGTTGGCCAGCACGAATATCGGAGGGACTGCCGCCTTGGACAGCAC	19	133352	0.000652712	0.437919	298	0.180666	0.213826	-0.330545	-0.330545
IL1	rs27088	TGCAGCCTCTGGCAGGAGATGGTTTAGACGCCACACACTACTTGTCTGGCTG	19	66220	0.000799893	0.22651	298	0.180666	0.212727	-0.443167	-0.443167
IL1	rs17953	TGCAGCAGGGAAGCCAAAGGTGAGGATCTCATGCCATAGCGCCG	19	66789	0.000810201	0.315436	298	0.180666	0.212658	-0.370535	-0.370535
IL1	rs60207	TGCAGTGATACATCTCGCTACTCTGCATCGCTTGCTATATGGGCCGAGATCGGAAGAGCGGGAT	20	118551	0.000708202	0.380872	298	0.180666	0.213385	-0.363935	-0.363935
IL2	rs62181	TGCAGTGTGCGCGAAGGCAGAAGACACAAGAAAGCAGTGTGCGCGCCATCACAGCGTTAGTGCA	4	59228	0.000486413	0.42953	298	0.12785	0.16482	0.802344	0.802344
IL2	rs19673	TGCAGCATGCACAAAGAAGCACATACATCAGTGCACCACGCACACAGCACTACACCACACACGC	4	59228	0.000627318	0.426174	298	0.12785	0.163351	0.815346	0.815346
IL2	rs39648	TGCAGCTGGCGCTCACCTCTTGAGGGGCCCCCTTAGACGCGGTGATAAGCTCCACATGATTGTC	4	59228	0.00077054	0.436242	298	0.12785	0.162168	0.831397	0.831397
IL2	rs39649	TGCAGCTGGCGCTCACCTCTTGAGGGGCCCCCTTAGACGCGGTGATAAGCTCCACATGATTGTC	4	59228	0.00077054	0.436242	298	0.12785	0.162168	0.831397	0.831397
IL2	rs31111	TGCAGCGCTCGACCCCGCGCTCGTCTTCCCGCTCAGACGGCCGCCTCCCCAGCATCCGAGGGCC	4	59228	0.00087472	0.389262	298	0.12785	0.16144	0.779768	0.779768
IL2	rs20621	TGCAGCCAACAACGACGCCTGTTGTCGGTGTCAAAACCGAGATCGGAAGAGCGGGATCACCGAC	4	59228	0.000965749	0.421141	298	0.12785	0.160874	0.809494	0.809494
IL2	rs63020	TGCAGTTCATAATCGGCTTCGATCGATAATTCGACCCAGTGCCATATTAGAACTTAATTCCAAC	5	0	0.00098044	0.0604027	298	0.12785	0.160787	1.04839	1.04839
IL2	rs16481	TGCAGCAGCAGCTAGATGTACAAGACGGCGGCAAGCTGATCTGGCTACATGAGACAAGCAGAAC	6	13642	0.00018006	0.0671141	298	0.12785	0.170613	1.11079	1.11079
IL2	rs33747	TGCAGCGTGCGATGCAACAACACCACGGGCCATCGGTTGGTGCCTTTGGACTCATTGTGCTAAC	8	85908	0.000361657	0.276846	298	0.12785	0.166539	0.762294	0.762294
IL2	rs2922	TGCAGAATTATCAAATAATCCAGAAGCTAATCCGTAAAATCGCCAAAGAGATACGATTTCTCAT	8	6843	0.000384155	0.231544	298	0.12785	0.166188	-0.627261	-0.627261
IL2	rs2923	TGCAGAATTATCAAATAATCCAGAAGCTAATCCGTAAAATCGCCAAAGAGATACGATTTCTCAT	8	6843	0.000384155	0.231544	298	0.12785	0.166188	-0.627261	-0.627261
IL2	rs57954	TGCAGTCATCAAAGCCTCATGGAAATATATATTTTTTGCATATCAAATTACTACACAATACAAT	8	121341	0.000787759	0.161074	298	0.12785	0.162041	-0.684722	-0.684722
IL2	rs22926	TGCAGCCCACCACACACTGCCGTCTTCCAGAGAAATCCTCTCTGATTCCCCCAAATCTCGCCGA	8	69400	0.000856808	0.20302	298	0.12785	0.161559	-0.814426	-0.814426
IL2	rs61645	TGCAGTGGGCGGCAGGCATGGTGTGTCCTGTACGCTCGCTTGTGCCGCTGCCTGCGGTTGAGGG	10	110042	6.08e-05	0.122483	298	0.12785	0.177032	0.868675	0.868675
IL2	rs57422	TGCAGTATGAAGCATTCGTGGTGGCCATTATAGCTGTCTAGGAGGCGCACCAGGGGATGGGAGG	10	110042	0.00048026	0.107383	298	0.12785	0.164894	0.821173	0.821173
IL2	rs10628	TGCAGATTTTTTCAACGATATATACATGAATCGATCTCCCATCCGCATGCATCCGTGCCCAAGC	11	50376	0.000383992	0.360738	298	0.12785	0.166191	0.595061	0.595061
IL2	rs10629	TGCAGATTTTTTCAACGATATATACATGAATCGATCTCCCATCCGCATGCATCCGTGCCCAAGC	11	50376	0.000383992	0.360738	298	0.12785	0.166191	0.595061	0.595061
IL2	rs46907	TGCAGGCCATACCATAGCGGCATAGCCACCGAGACGTACGAGGAGGAAGGGAGAAGAGGCACGA	12	22781	0.000697832	0.236577	298	0.12785	0.162738	0.702915	0.702915
IL2	rs48141	TGCAGGCGCTAAATAGGATTTGACAGGGTCTGCGCCCTTCGGAATTTTTATTTTTGAATGAAAA	14	105939	0.000241146	0.166107	298	0.12785	0.168902	0.76729	0.76729
IL2	rs13078	TGCAGCAATGACTCATATCAGCAGAAAACAATGATCAAGTTAGCCATGTACTACATGCAATGTG	14	70681	0.000968257	0.100671	298	0.12785	0.160859	-0.88018	-0.88018
IL2	rs13079	TGCAGCAATGACTCATATCAGCAGAAAACAATGATCAAGTTAGCCATGTACTACATGCAATGTG	14	70681	0.000968257	0.100671	298	0.12785	0.160859	-0.88018	-0.88018
IL2	rs30863	TGCAGCGCGGTTTCGGCAGGCGCGCTACTGCTAAAGTTCTGTGTATAAGGTTTTCCCTAGTAGT	17	50104	0.000571174	0.090604	298	0.12785	0.163892	0.864124	0.864124
IL2	rs30864	TGCAGCGCGGTTTCGGCAGGCGCGCTACTGCTAAAGTTCTGTGTATAAGGTTTTCCCTAGTAGT	17	50104	0.000571174	0.090604	298	0.12785	0.163892	0.864124	0.864124
IL2	rs30865	TGCAGCGCGGTTTCGGCAGGCGCGCTACTGCTAAAGTTCTGTGTATAAGGTTTTCCCTAGTAGT	17	50104	0.000571174	0.090604	298	0.12785	0.163892	0.864124	0.864124
IL2	rs40088	TGCAGCTGGTGTGCCACGGCTGCACCACGCTCCCGACGTGGCACTACGGCCTGTACTGGCGCAA	17	58062	0.000885937	0.449664	298	0.12785	0.161367	-0.636281	-0.636281
IL2	rs23862	TGCAGCCCGACGGATGAGTGTGGGCAGGTTGGAGCGTGCCACGATCTCAAGCAGGAGATCGGGT	19	135056	0.000200171	0.29698	298	0.12785	0.169992	-0.680801	-0.680801
IL2	rs50030	TGCAGGGATTTCATTGTCGTCACCTTCTTGGTGTTGTTGGCAGGAAGCTTAAATGCCTTCCGTG	19	133352	0.000442032	0.436242	298	0.12785	0.165374	-0.531421	-0.531421
IL2	rs15526	TGCAGCACTGAAAAGGGTGGTTGGCCAGCACGAATATCGGAGGGACTGCCGCCTTGGACAGCAC	19	133352	0.000544154	0.437919	298	0.12785	0.164172	-0.505094	-0.505094
IL2	rs23861	TGCAGCCCGACGGATGAGTGTGGGCAGGTTGGAGCGTGCCACGATCTCAAGCAGGAGAGTCGGT	19	135056	0.000707032	0.395973	298	0.12785	0.162662	-0.521454	-0.521454
IL2	rs60207	TGCAGTGATACATCTCGCTACTCTGCATCGCTTGCTATATGGGCCGAGATCGGAAGAGCGGGAT	20	118551	0.000641042	0.380872	298	0.12785	0.163226	-0.552403	-0.552403
IL2	rs1948	TGCAGAAGCCAAGGCAGGGATGCGTCGCAGCGGGTGTCCACGCCGCTCGAGCCCGAGATCGGAA	20	69390	0.00074261	0.318792	298	0.12785	0.16238	-0.575429	-0.575429
LA	rs29987	TGCAGCGCCACGCTCCATGGCCATCCTTTTTGCAGATCTGACAGCACTCGCGGTCACCACCCTT	1	114237	0.000415425	0.251678	298	0.234408	0.267624	7.89662	7.89662
LA	rs25545	TGCAGCCGCGCTCTCGCCAGAGTGGTCCACCGAAGTGGACCTCACGACGCGGGTCCACGTGCCC	1	111964	0.000977822	0.426174	298	0.234408	0.2633	6.97186	6.97186
LA	rs52407	TGCAGGTAGATGAAACGGTGGACGTGCGGATGGTGGGACGAGACGGGGCCGCCGTGCGTGTGAC	2	66042	4.11e-05	0.355705	298	0.234408	0.279583	-8.52333	-8.52333
LA	rs62058	TGCAGTGTCCGCACGATGGAGAAGACGGTTCACTGAATGAACCTCTGCACCTACTTCCCGAGAT	2	19338	0.000303628	0.10906	298	0.234408	0.269222	10.7594	10.7594
LA	rs16264	TGCAGCAGCACAGCCACCTCATCGGTTAGATGACCAGGCTCCAGGACCCCGACCGCATGTCGAA	4	59228	0.00041263	0.0587248	298	0.234408	0.267659	-13.6742	-13.6742
LA	rs3171	TGCAGACAAGCATACAGGAACAGGCAAAGTGCCGTGGATTATTCGGCGAAAGGGAAGTGAACAA	4	70805	0.00053135	0.355705	298	0.234408	0.266375	-6.78265	-6.78265
LA	rs46752	TGCAGGCCACAGTAATTATTCTGTCTTTTCTTTCTTACTCTTCTTTGATGTTTGTCACACACCG	5	6832	2.54e-05	0.437919	298	0.234408	0.282112	-8.2702	-8.2702
LA	rs43657	TGCAGGACGGATTGTTCGGCTGCAAGAGATGGATAGTGAAAGCCATGCTCAATTTTTTTCTAGG	5	6832	0.000715986	0.0838926	298	0.234408	0.264868	-11.0646	-11.0646
LA	rs48853	TGCAGGCTCCACATCGCGGAGACTTTTGCAGGAGCAAGAGAGAGAGACAAACAAAATGGATCAC	5	59184	0.000775811	0.147651	298	0.234408	0.264463	9.15185	9.15185
LA	rs47251	TGCAGGCCGACGGGCTGCTAATTTTGATTTTCTTGCATGAGGATGTATAGATTCCAAATTTGCT	5	4558	0.000802131	0.107383	298	0.234408	0.264295	-10.4221	-10.4221
LA	rs28942	TGCAGCGAGGGCATACTGCTCACAGTCACAGGCAACATCCGAGATCGGAAGAGCGGGATCACCG	5	35296	0.000914909	0.236577	298	0.234408	0.263634	7.44448	7.44448
LA	rs28943	TGCAGCGAGGGCATACTGCTCACAGTCACAGGCAACATCCGAGATCGGAAGAGCGGGATCACCG	5	35296	0.000914909	0.236577	298	0.234408	0.263634	7.44448	7.44448
LA	rs52615	TGCAGGTATGGGCGGCTGTTCCGCACGCACATCCTGGGATGCCCCACGGTCGTGTGCATGGACC	5	6832	0.000998075	0.407718	298	0.234408	0.263198	-7.16536	-7.16536
LA	rs29927	TGCAGCGCCACAACCTCCCGTCGACCATCCAGCATCTTTTGGTTGGATCTGGAAGATGAGGGCC	8	121341	0.000856281	0.302013	298	0.234408	0.263967	-6.9275	-6.9275
LA	rs21053	TGCAGCCACAGCTCCAACGGCCCCCTTTGTGGCATCACGTCAGTGAAGAACATCGGGAACCG	10	61015	0.000805215	0.360738	298	0.234408	0.264276	-10.2857	-10.2857
LA	rs34775	TGCAGCTACTGGAGAAGCTCGTTCCGACCTCATCCGACCACCTCTCATCAAGCCGTGGGTACAG	10	80380	0.000892066	0.290268	298	0.234408	0.263761	-7.3104	-7.3104
LA	rs34776	TGCAGCTACTGGAGAAGCTCGTTCCGACCTCATCCGACCACCTCTCATCAAGCCGTGGGTACAG	10	80380	0.000892066	0.290268	298	0.234408	0.263761	-7.3104	-7.3104
LA	rs55375	TGCAGGTTGTTGCTACTTAGCTGACTGATTTACATATATGGAACCATGGTTATCTGTGTTAATT	10	146426	0.000933134	0.0553691	298	0.234408	0.263535	13.8764	13.8764
LA	rs21045	TGCAGCCACAGCTCAACTGGGCCCCTCAGAGGCAGCTCACCGACGAAGAACCGCGGAAGGCGGA	11	58338	0.000715388	0.308725	298	0.234408	0.264872	-6.97948	-6.97948
LA	rs31838	TGCAGCGGCCAGCCGTCGCCAGGCAGCTTCACCGCGCGCGCGCACCATGCCATCTCGACGACCT	14	64992	0.000217553	0.421141	298	0.234408	0.27093	-8.08921	-8.08921
LA	rs23452	TGCAGCCCCAGGGCACAAAGCGCATGGTCCTCCTCACGCACTTCGAGCGTGGATTTGGGCTACC	14	127712	0.000686898	0.206376	298	0.234408	0.265077	-7.75147	-7.75147
LA	rs58080	TGCAGTCCAACGGCCAGGTCGAGCGAGCCAACGGCCTCATCCTATCGGGCATCAAGCCGCGACT	15	30698	7.06e-05	0.16443	298	0.234408	0.276749	10.2354	10.2354
LA	rs53936	TGCAGGTGCCACCGAAGACCGTCATGGTCTGGTCGGCCGCCGCGGGCATGCCGTCTGAGAGAAG	16	99391	0.000455943	0.0755034	298	0.234408	0.267151	-12.1453	-12.1453
LA	rs45027	TGCAGGAGTGTCGCTCTTCCCCGCCGCTCTGGTCACTCAAATCCGTCTGCGCGCGGCCGCCTCT	16	99391	0.00069246	0.0687919	298	0.234408	0.265036	11.7834	11.7834
LA	rs36378	TGCAGCTCCAGTAGAGGCATCTGAGGCATGCCCAAAGGGGCCTCAGCAGGCCCCGCCGCTGCGG	17	47831	0.00015169	0.372483	298	0.234408	0.272786	-7.84595	-7.84595
LA	rs38534	TGCAGCTGCAACAACCGCTCGAGCAAAAGCTAGCAGAGAGAGAAAAGAAGGAACCGTGCATGGA	20	45510	2.07e-05	0.417785	298	0.234408	0.2832	7.83894	7.83894
LA	rs65339	TGCAGTTTTCATGGTTGTTATGGTGCTACTCCCAAGCATGTTGTTCATCTTGCCGCAATGGCAG	20	45510	2.71e-05	0.347315	298	0.234408	0.281775	7.98049	7.98049
LA	rs65340	TGCAGTTTTCATGGTTGTTATGGTGCTACTCCCAAGCATGTTGTTCATCTTGCCGCAATGGCAG	20	45510	2.71e-05	0.347315	298	0.234408	0.281775	7.98049	7.98049
LA	rs65206	TGCAGTTTGTCTGTCGCAGCGGCTCGCGGCAGCGCCAACTATTGGAAATCCGTCACTCTGTAAG	20	45510	0.000124422	0.434564	298	0.234408	0.273809	7.08018	7.08018
LA	rs61016	TGCAGTGCTAGATTTGCAGCGTGATGCCTAAAGAAACGAACGACGACGGTAAAACATAAACACC	20	45510	0.00036244	0.451342	298	0.234408	0.268319	6.47033	6.47033
LS	rs41096	TGCAGCTTCTGAAAAGGGGATAATATGGAGAGTGGGCGACGGGAAAAACATCCAAATTCAGCGC	1	34278	0.000570095	0.16443	298	0.188333	0.221843	-0.0710563	-0.0710563
LS	rs41097	TGCAGCTTCTGAAAAGGGGATAATATGGAGAGTGGGCGACGGGAAAAACATCCAAATTCAGCGC	1	34278	0.000570095	0.16443	298	0.188333	0.221843	-0.0710563	-0.0710563
LS	rs62058	TGCAGTGTCCGCACGATGGAGAAGACGGTTCACTGAATGAACCTCTGCACCTACTTCCCGAGAT	2	19338	0.000104122	0.10906	298	0.188333	0.231079	0.0980128	0.0980128
LS	rs52407	TGCAGGTAGATGAAACGGTGGACGTGCGGATGGTGGGACGAGACGGGGCCGCCGTGCGTGTGAC	2	66042	0.000181131	0.355705	298	0.188333	0.228047	-0.0653297	-0.0653297
LS	rs46752	TGCAGGCCACAGTAATTATTCTGTCTTTTCTTTCTTACTCTTCTTTGATGTTTGTCACACACCG	5	6832	1.26e-05	0.437919	298	0.188333	0.242815	-0.0722031	-0.0722031
LS	rs43657	TGCAGGACGGATTGTTCGGCTGCAAGAGATGGATAGTGAAAGCCATGCTCAATTTTTTTCTAGG	5	6832	0.000631415	0.0838926	298	0.188333	0.221295	-0.0945583	-0.0945583
LS	rs27471	TGCAGCCTGTCGTTGCACCAGAGGCGATTTTGGAACAACAACCAGGAGAAAATCTTGACTTTAC	5	59184	0.00075142	0.196309	298	0.188333	0.220365	-0.0742481	-0.0742481
LS	rs52615	TGCAGGTATGGGCGGCTGTTCCGCACGCACATCCTGGGATGCCCCACGGTCGTGTGCATGGACC	5	6832	0.000780091	0.407718	298	0.188333	0.220165	-0.0618929	-0.0618929
LS	rs15315	TGCAGCACGTGCCATGCGACACAAACAAGGAGGCCGACAAAATCGCCAAGAGGTCGTCCAAGCG	14	80355	0.000748603	0.486577	298	0.188333	0.220385	-0.0668624	-0.0668624
LS	rs15328	TGCAGCACGTGCCGTGCGACACAAACAAGGAGGCCGACAACATCGCCAAGAGGGCGTCCAAGCG	14	80355	0.000748603	0.486577	298	0.188333	0.220385	-0.0668624	-0.0668624
LS	rs58080	TGCAGTCCAACGGCCAGGTCGAGCGAGCCAACGGCCTCATCCTATCGGGCATCAAGCCGCGACT	15	30698	1.17e-05	0.16443	298	0.188333	0.243249	0.0957043	0.0957043
LS	rs56041	TGCAGTAATTTCCACAAGCTGTGGCTGTTGTACCTCCAGGGGCTGCGTACTTGAACGGCCAGAG	15	30698	0.000236225	0.189597	298	0.188333	0.226601	0.0766532	0.0766532
LS	rs56042	TGCAGTAATTTCCACAAGCTGTGGCTGTTGTACCTCCAGGGGCTGCGTACTTGAACGGCCAGAG	15	30698	0.000236225	0.189597	298	0.188333	0.226601	0.0766532	0.0766532
LS	rs56043	TGCAGTAATTTCCACAAGCTGTGGCTGTTGTACCTCCAGGGGCTGCGTACTTGAACGGCCAGAG	15	30698	0.000236225	0.189597	298	0.188333	0.226601	0.0766532	0.0766532
LS	rs45027	TGCAGGAGTGTCGCTCTTCCCCGCCGCTCTGGTCACTCAAATCCGTCTGCGCGCGGCCGCCTCT	16	99391	0.000711611	0.0687919	298	0.188333	0.220655	0.0995446	0.0995446
LS	rs36378	TGCAGCTCCAGTAGAGGCATCTGAGGCATGCCCAAAGGGGCCTCAGCAGGCCCCGCCGCTGCGG	17	47831	8.72e-05	0.372483	298	0.188333	0.232057	-0.0687979	-0.0687979
LS	rs38534	TGCAGCTGCAACAACCGCTCGAGCAAAAGCTAGCAGAGAGAGAAAAGAAGGAACCGTGCATGGA	20	45510	0.000153796	0.417785	298	0.188333	0.228941	0.0585362	0.0585362
LS	rs65339	TGCAGTTTTCATGGTTGTTATGGTGCTACTCCCAAGCATGTTGTTCATCTTGCCGCAATGGCAG	20	45510	0.000458284	0.347315	298	0.188333	0.223016	0.056014	0.056014
LS	rs65340	TGCAGTTTTCATGGTTGTTATGGTGCTACTCCCAAGCATGTTGTTCATCTTGCCGCAATGGCAG	20	45510	0.000458284	0.347315	298	0.188333	0.223016	0.056014	0.056014
NFN	rs9654	TGCAGATGTACGAGTGGGGACGAATCTTAGCCGTTGCATAAAAATCTGACGGTACTTAAAAAAC	1	87736	0.000527834	0.0755034	298	0.120908	0.157666	-0.214127	-0.214127
NFN	rs62840	TGCAGTTCAACTGAACACGCCGCAATATTAGGCGTTTCTAGGTTTGTGGTTAAACACTAAGGAC	1	66115	0.000640057	0.399329	298	0.120908	0.156546	-0.127666	-0.127666
NFN	rs5763	TGCAGAGCAAGAGAGCTGCGAGAGAGAGCGAGGTCTAGCTAGGGTTTAGGGTTAGACGGTTACA	5	72825	0.00098641	0.105705	298	0.120908	0.154046	-0.180342	-0.180342
NFN	rs62764	TGCAGTTATGGAAACCGCTTAGCAAGCAACATGCTCAAGACGACATCGACCAGATCACCGTGGA	8	62576	0.00010263	0.129195	298	0.120908	0.167313	0.257308	0.257308
NFN	rs62763	TGCAGTTATGGAAACCGCTTAGCAAGCAACATGCTCAAGACGACATCGACCAGATCACCGTGGA	8	62576	0.000135675	0.13255	298	0.120908	0.165653	0.250107	0.250107
NFN	rs15145	TGCAGCACGGCAAGGTTCACATCGAAACAACGAAGCAACTGAAGAAAGCTACAGGAGAGGAGAG	8	60303	0.000389933	0.112416	298	0.120908	0.159433	0.247701	0.247701
NFN	rs29750	TGCAGCGCATCGCCACTAGGGCGGAAGAGGCTGTGGCAGCAGCTTCCGCGGGCGAGTTCGGGGT	8	45525	0.000578931	0.107383	298	0.120908	0.157129	0.182516	0.182516
NFN	rs38768	TGCAGCTGCCATCCTGAATCTCAAGCCTCATTTGGGGCAACGAATCCAAGCCATCTAAGCACCA	8	7980	0.000798631	0.451342	298	0.120908	0.155264	-0.116436	-0.116436
NFN	rs32683	TGCAGCGGGGCGAGTCGTCCAACGTGGGGCATGGGCTCGGCACGGCGGATCTGTTTGCGTCGCC	8	60303	0.000866703	0.216443	298	0.120908	0.154792	0.195808	0.195808
NFN	rs34775	TGCAGCTACTGGAGAAGCTCGTTCCGACCTCATCCGACCACCTCTCATCAAGCCGTGGGTACAG	10	80380	0.000415297	0.290268	298	0.120908	0.159065	-0.143688	-0.143688
NFN	rs34776	TGCAGCTACTGGAGAAGCTCGTTCCGACCTCATCCGACCACCTCTCATCAAGCCGTGGGTACAG	10	80380	0.000415297	0.290268	298	0.120908	0.159065	-0.143688	-0.143688
NFN	rs15535	TGCAGCACTGACACCACCTTCTCCGCATGACGATGCGCTAGAGTACGAATCGTGGGAACTGGAC	10	129369	0.000901531	0.0587248	298	0.120908	0.154564	-0.236471	-0.236471
NFN	rs24002	TGCAGCCCGCCCAAGGACGAGCTCGACGCTTCAACGAGCGGCTCCCTGGACTCGTCAGACGTGA	11	56065	0.000563569	0.337248	298	0.120908	0.157285	0.170814	0.170814
NFN	rs37582	TGCAGCTCGGTCATCTCCGAAAGGGAACACTCCAAGACAGCAGCAGGAGCAGAAGAACCAGGGA	15	31835	0.000565832	0.0654362	298	0.120908	0.157262	-0.238465	-0.238465
NFN	rs57854	TGCAGTCAGAGTGTCGATGTCAGCACACTCCGAGATCGGAAGAGCGGGATCACCGACTGCCCAT	17	3978	4.35e-05	0.0704698	298	0.120908	0.172451	0.270667	0.270667
NFN	rs26880	TGCAGCCTCGCGTTCTCGCGGACGGTCAGAACCCGAGATCGGAAGAGCGGGATCACCGACTGCC	17	4546	0.000171229	0.0687919	298	0.120908	0.164274	0.252243	0.252243
NFN	rs53612	TGCAGGTCTTCGCTCATTGGCACTTCGCTTGGTGCCCCCATTTCCTCCTCCGTCGCCGAGATCG	17	3978	0.000222645	0.0755034	298	0.120908	0.162723	0.234084	0.234084
NFN	rs53613	TGCAGGTCTTCGCTCATTGGCACTTCGCTTGGTGCCCCCATTTCCTCCTCCGTCGCCGAGATCG	17	3978	0.000222645	0.0755034	298	0.120908	0.162723	0.234084	0.234084
NFN	rs53614	TGCAGGTCTTCGCTCATTGGCACTTCGCTTGGTGCCCCCATTTCCTCCTCCGTCGCCGAGATCG	17	3978	0.000222645	0.0755034	298	0.120908	0.162723	0.234084	0.234084
NFN	rs30886	TGCAGCGCGTCCCCGCCCTTTCCCGCCACGCGTCTACACCGAGATCGGAAGAGCGGGATCACCG	17	2273	0.000306149	0.169463	298	0.120908	0.16085	0.160229	0.160229
NFN	rs8436	TGCAGATCCTAACACGGCACGCGTCCCAGAACCGTCTTCCCCGTCTAACGCGCCCGACCGACTC	17	4546	0.000379495	0.0536913	298	0.120908	0.159592	0.263681	0.263681
NFN	rs8437	TGCAGATCCTAACACGGCACGCGTCCCAGAACCGTCTTCCCCGTCTAACGCGCCCGACCGACTC	17	4546	0.000379495	0.0536913	298	0.120908	0.159592	0.263681	0.263681
NFN	rs8438	TGCAGATCCTAACACGGCACGCGTCCCAGAACCGTCTTCCCCGTCTAACGCGCCCGACCGACTC	17	4546	0.000379495	0.0536913	298	0.120908	0.159592	0.263681	0.263681
NFN	rs50044	TGCAGGGCAAACTGAAATCCTTGTTCTGACGTGACTTAGCTTAAGAAAATTAACAAATTTAACT	17	3410	0.000501252	0.112416	298	0.120908	0.157967	0.191925	0.191925
NFN	rs29317	TGCAGCGATTCATTCGACTTGGCGAGCAAAAACGGGGCCTTAGGCAGAGCAATGCTCACCTCGA	17	4546	0.000661287	0.0536913	298	0.120908	0.156357	0.246041	0.246041
NFN	rs28478	TGCAGCGACGGCTTCCTCGACGGCAGGAGGTACTGCGAGCTCTTCTTCCGAGATCGGAAGAGCG	17	0	0.000764156	0.130872	298	0.120908	0.155519	0.170136	0.170136
NFN	rs16382	TGCAGCAGCAGCAGAGTCGAGCTTCAAGGTCAGAGACGCGTCGACCCTGAAGATCTCGCCGAGG	17	91050	0.000834421	0.0604027	298	0.120908	0.155011	0.226739	0.226739
NFN	rs29279	TGCAGCGATGGGCCATGGGGATGTTAGACGCGTGTAGCTAGATGACTTGCTGGAGATCGGACGA	17	29634	0.000843564	0.166107	298	0.120908	0.154948	-0.152171	-0.152171
NFN	rs39281	TGCAGCTGCTGGAAGGACGGGTGGTGGTGGTAGATGGGGACCCCTCTTATAGGCTTGAGCAAGG	17	1137	0.000849586	0.0855705	298	0.120908	0.154907	0.218756	0.218756
NFN	rs63867	TGCAGTTGAGATGCGTCACTGGCAGAGGAGAATTGCGAGTGAGAGCTGGCGGAAAAAGGAATTC	17	3410	0.000892813	0.0989933	298	0.120908	0.15462	0.190836	0.190836
NFN	rs45920	TGCAGGCAATGTCATCTCGTTCATGACCTACCTGGCCCCACTGTAAGCCTCTTGATGACACTCA	17	1137	0.000993246	0.0738255	298	0.120908	0.154006	0.223523	0.223523
NFN	rs6213	TGCAGAGCTCAGTCCTGAACTCCTGATCCCCACCTCGCGGCGCCTTCGGGTCCGAGATCGGAAG	20	52330	0.000980008	0.0805369	298	0.120908	0.154083	-0.221036	-0.221036
PD	rs48591	TGCAGGCGTGCAGGGCGACAGTCTAATAATGTGGGCATCCGTCAGACTAGGATACCTGCCCGCT	2	45574	5.15e-05	0.360738	298	0.0288676	0.0846596	-0.186281	-0.186281
PD	rs62613	TGCAGTTAGAAGGGAACACGCTTTCATAACTGAGAAAGCGTATTTTAGCTAAAGGAGGAACCG	2	45574	0.000107628	0.286913	298	0.0288676	0.0797873	-0.195265	-0.195265
PD	rs44942	TGCAGGAGTATAAAAGCGAGGACTGGATCTTAAAGTGCCAGATTAAATTGCCGAGATCGGAAGA	9	92335	0.000145482	0.255034	298	0.0288676	0.0778103	-0.152041	-0.152041
PD	rs44943	TGCAGGAGTATAAAAGCGAGGACTGGATCTTAAAGTGCCAGATTAAATTGCCGAGATCGGAAGA	9	92335	0.000145482	0.255034	298	0.0288676	0.0778103	-0.152041	-0.152041
PD	rs8792	TGCAGATCTCGCCAGCCAAGGGAGGAGAGGGTCCCACCGCTGCTCTAATGGCGAGGAGGAGAGA	4	42114	0.000180375	0.122483	298	0.0288676	0.076405	-0.197141	-0.197141
PD	rs60056	TGCAGTGACTAATGGTGTAATACATTTACATCGGGGGTATCTTTGTTTCTCACTGAGGGAGAAC	8	121341	0.000211502	0.196309	298	0.0288676	0.0753669	0.192411	0.192411
PD	rs45819	TGCAGGCAACGAGACAAGCTGGCCGAGGAACCAAACCCTCTGATTTTTGCTTCGCGAGGGCAAG	2	45574	0.000244511	0.362416	298	0.0288676	0.0744233	-0.167443	-0.167443
PD	rs47117	TGCAGGCCCGCAACAGCTGCCATGAACCATTCTATAACACCTCAATCAAGCTCAACCGTCCGTT	9	5684	0.000252739	0.112416	298	0.0288676	0.0742082	0.222586	0.222586
PD	rs21678	TGCAGCCAGAGCTCAAGAGGCCCCCTCGGCGGGATCTCGAAGGCGAAGGAGGGAGGCATGCAAA	2	45574	0.000261944	0.377517	298	0.0288676	0.0739759	-0.166013	-0.166013
PD	rs39516	TGCAGCTGGAGTCCGTCCACGGCCAGGGCTTCCCGAGCCAGAGCACGCTGGAGCTAGAGGCCGC	2	45006	0.000269235	0.352349	298	0.0288676	0.0737976	-0.170933	-0.170933
PD	rs8706	TGCAGATCTAAGGGGCATCTACAGCCACATCAACGGCACCATCTACCTCCATGGAAGTAGCTTC	4	21630	0.000282294	0.488255	298	0.0288676	0.0734903	-0.129437	-0.129437
PD	rs8707	TGCAGATCTAAGGGGCATCTACAGCCACATCAACGGCACCATCTACCTCCATGGAAGTAGCTTC	4	21630	0.000282294	0.488255	298	0.0288676	0.0734903	-0.129437	-0.129437
PD	rs4898	TGCAGACTGCTCCTGTTTCCTCCTCCTTCCTTCCGACTGAATCCACCATCTTCACCCGAGATCG	20	63702	0.000324739	0.387584	298	0.0288676	0.0725826	-0.144171	-0.144171
PD	rs4899	TGCAGACTGCTCCTGTTTCCTCCTCCTTCCTTCCGACTGAATCCACCATCTTCACCCGAGATCG	20	63702	0.000324739	0.387584	298	0.0288676	0.0725826	-0.144171	-0.144171
PD	rs4900	TGCAGACTGCTCCTGTTTCCTCCTCCTTCCTTCCGACTGAATCCACCATCTTCACCCGAGATCG	20	63702	0.000324739	0.387584	298	0.0288676	0.0725826	-0.144171	-0.144171
PD	rs42664	TGCAGGAAGCGGATCGGATTTCTGCTGGAAGTGGGTACGCATCAAGTTGCAACCGTTGTAGTTT	8	75087	0.000324942	0.169463	298	0.0288676	0.0725786	-0.170245	-0.170245
PD	rs58336	TGCAGTCCATTCAGAAACGTCTCTCTGAGTATGATTGGGAATCATTCACAACGTTGTTATGCAC	2	45574	0.000382227	0.333893	298	0.0288676	0.0715288	-0.160218	-0.160218
PD	rs38628	TGCAGCTGCACCATGTTATCCTTGGCATCCTTCGCCTCGTGCTCCGCCGCTCTCTGTGATTGGA	1	44512	0.000383758	0.305369	298	0.0288676	0.071503	-0.178939	-0.178939
PD	rs34126	TGCAGCGTTGCACTTCTAGCCACTCAGCCACCATTTAGTTTGTGTTTAATTAGTAGGTCAACAC	2	45006	0.000389601	0.377517	298	0.0288676	0.0714054	-0.158665	-0.158665
PD	rs34127	TGCAGCGTTGCACTTCTAGCCACTCAGCCACCATTTAGTTTGTGTTTAATTAGTAGGTCAACAC	2	45006	0.000389601	0.377517	298	0.0288676	0.0714054	-0.158665	-0.158665
PD	rs34128	TGCAGCGTTGCACTTCTAGCCACTCAGCCACCATTTAGTTTGTGTTTAATTAGTAGGTCAACAC	2	45006	0.000389601	0.377517	298	0.0288676	0.0714054	-0.158665	-0.158665
PD	rs5593	TGCAGAGAGTGCCCGTTTATGTCAAGTACCATGAGCCCTCGCCACGATGGTCGCCATCGCTCGA	8	56892	0.000448514	0.115772	298	0.0288676	0.0704973	0.202375	0.202375
PD	rs28305	TGCAGCGACGAAACAGAGGAACTCTCAACGAGAGCACCAATGTCAGTGTCAAAACCGAGATCGG	2	46143	0.000510592	0.357383	298	0.0288676	0.0696631	-0.160203	-0.160203
PD	rs6176	TGCAGAGCGTGGGGCGGCTGGAGATCATCGCGCTACCTCCGCGTGGGCTCCTTCTGCACGCGGA	4	42114	0.000584953	0.122483	298	0.0288676	0.06879	-0.180576	-0.180576
PD	rs56997	TGCAGTAGGAGTGCTCCAAACCAGCTCATGCCGACGGCGCTAATACACAGGGCAGGCGCAGTGC	2	45006	0.000593456	0.379195	298	0.0288676	0.0686974	-0.157039	-0.157039
PD	rs59969	TGCAGTGACAGAGAAGGCAGAGCAGAAGATCCTGGCAAAACGGCATCTGGCTCGGCGAGTTCTC	2	45574	0.000605605	0.40604	298	0.0288676	0.0685675	-0.149217	-0.149217
PD	rs17075	TGCAGCAGCGAGCCGTTGATGCACGCGACGATTTTTCTATGCACCAATGGTGCTACGACGGATG	2	66042	0.00063659	0.280201	298	0.0288676	0.0682477	0.141979	0.141979
PD	rs19918	TGCAGCATGGCGTGGGGCTTGCCTGCATTGCAGATTGGGAGGGCGCCTGAGCATCATGATGATA	2	45574	0.00064067	0.360738	298	0.0288676	0.0682068	-0.154656	-0.154656
PD	rs3185	TGCAGACAAGGGGGGGAGATGGTCATGGCGTGGCTCACTCCTGCTCCTAGTATGCCCAACGATC	2	45006	0.000660961	0.350671	298	0.0288676	0.0680071	-0.155247	-0.155247
PD	rs59786	TGCAGTCTTTGCTTCTCGAGGCTGAGGCCTCGTCGTGCGCCTCGAGGCCTGCAAGAGTTAGTAA	2	45574	0.000700924	0.328859	298	0.0288676	0.0676314	-0.16268	-0.16268
PD	rs61719	TGCAGTGGGTGTCTCGATGACGAGCACCTACAGTAGGTTTCCCGACGATGCGTTGAACTCGCTT	2	45574	0.000714351	0.300336	298	0.0288676	0.0675101	-0.168004	-0.168004
PD	rs35336	TGCAGCTATAAGCCTACATCTCTGCTATTTTATTTTTTACTTTTCCTTTCCAGGACAACTCAGT	3	35830	0.000781056	0.186242	298	0.0288676	0.0669397	0.153433	0.153433
PD	rs47307	TGCAGGCCGCACACTCATCGGCGGTGGAGCCAAACATAGGTCCCACCTCAGTGGAAGCCTGTAA	2	45574	0.00078211	0.36745	298	0.0288676	0.0669311	-0.157786	-0.157786
PD	rs63102	TGCAGTTCCAAACCGCTCTATACAGTTCAGAGGAAAATTGAAGCAGTCGTTGAGCTGCCCATGC	2	45574	0.000831638	0.332215	298	0.0288676	0.0665393	-0.156532	-0.156532
PD	rs63103	TGCAGTTCCAAACCGCTCTATACAGTTCAGAGGAAAATTGAAGCAGTCGTTGAGCTGCCCATGC	2	45574	0.000831638	0.332215	298	0.0288676	0.0665393	-0.156532	-0.156532
PD	rs63104	TGCAGTTCCAAACCGCTCTATACAGTTCAGAGGAAAATTGAAGCAGTCGTTGAGCTGCCCATGC	2	45574	0.000831638	0.332215	298	0.0288676	0.0665393	-0.156532	-0.156532
PD	rs6117	TGCAGAGCGCGATGCCACATTTTTGTGTCACGGCGGCAATGACACATTTGGGCGAGGTAGGCGG	8	121341	0.000850724	0.271812	298	0.0288676	0.0663946	-0.135674	-0.135674
PD	rs21498	TGCAGCCACTCGTCTTCCTCCACAGCGTTCGTCATGATGGAGTTAACTTTGTACTCTGCTAGGA	2	45006	0.000860218	0.285235	298	0.0288676	0.0663239	-0.164352	-0.164352
PD	rs57440	TGCAGTATGATGCTCATTTCGATCTGTGACTGGCCGAGATCGGAAGAGCGGGATCACCGACTGC	2	45574	0.00089039	0.379195	298	0.0288676	0.0661042	-0.153617	-0.153617
PD	rs10805	TGCAGCAAACATCTCGTCTCAATCCCCGCGGATAAACACGCCCGCGTACAACAATCACCTTCCC	2	45574	0.000894953	0.355705	298	0.0288676	0.0660716	-0.154446	-0.154446
PD	rs50563	TGCAGGGCGCTTCCGCTCATGTGGCTTGGCGGAGACGGCGTAGAGGTCGACGGCGGAGCTTCTC	2	45574	0.000900189	0.392617	298	0.0288676	0.0660345	-0.142601	-0.142601
PD	rs9558	TGCAGATGGGTCGACGCCTAGCTGTGTGGAGGCTGTGTGCGGGTCTCCTCGTGGCGTCGGCCTT	8	46662	0.000902198	0.176174	298	0.0288676	0.0660203	0.161288	0.161288
PD	rs29831	TGCAGCGCATTGGACGACAGGAATCATCTTTTCCTTTCACGTGGCCAGAAATTTAGAATAGCGC	14	62719	0.000909463	0.0973154	298	0.0288676	0.0659692	-0.193418	-0.193418
PD	rs21716	TGCAGCCAGAGCTCCAGAGCCCCACTCGGCGGCATCTCGAAGGCAAAGGAAGGAGGGAGGTGAA	10	61015	0.000917987	0.0788591	298	0.0288676	0.0659098	0.222218	0.222218
PD	rs29830	TGCAGCGCATTGGACGACAGGAATCATCTTTTCCTTTCACGTGGCCAGAAATTTAGAATAGCGC	14	62719	0.000936064	0.0956376	298	0.0288676	0.0657857	-0.193118	-0.193118
PD	rs29832	TGCAGCGCATTGGACGACAGGAATCATCTTTTCCTTTCACGTGGCCAGAAATTTAGAATAGCGC	14	62719	0.000936064	0.0956376	298	0.0288676	0.0657857	-0.193118	-0.193118
PD	rs59497	TGCAGTCTCGTACTCGCCTAAGTTTTGAAAACCTTACCCAATCGGTCGACTGGAACATCGAGAC	2	45574	0.000941428	0.360738	298	0.0288676	0.0657493	-0.152014	-0.152014
PD	rs3184	TGCAGACAAGGGGGGAGATGGTCATGGCGTGGCTCACTCCTGCTCCTAGTATGCCCAACGATCT	2	45006	0.000966605	0.354027	298	0.0288676	0.0655814	-0.15405	-0.15405
PeD	rs35911	TGCAGCTCAGAATTCCAAACTCCTGTGGATTTGGTTCATTTGGCCATGCATCCGAGATCGGAAG	7	76412	6.14e-05	0.236577	298	0.0991624	0.14983	0.175895	0.175895
PeD	rs35909	TGCAGCTCAGAATCCCAAACTCTTGTGGATTGGGTTCATTTGGCCATGCATCCGAGATCGGAAG	7	76412	8.91e-05	0.234899	298	0.0991624	0.147551	0.172436	0.172436
PeD	rs25455	TGCAGCCGCGACATGCAAATCCAGGCCCTTAAACGCAAGCAATCCTACACGTATAGATAATTAC	7	76412	9.52e-05	0.22651	298	0.0991624	0.147146	0.175127	0.175127
PeD	rs25456	TGCAGCCGCGACATGCAAATCCAGGCCCTTAAACGCAAGCAATCCTACACGTATAGATAATTAC	7	76412	9.52e-05	0.22651	298	0.0991624	0.147146	0.175127	0.175127
PeD	rs5552	TGCAGAGAGGCCTCGATCTCGGGGAGAACTTGGGCCACACTCCGAGATCGGAAGAGCGGGATCA	20	109456	0.000139043	0.17953	298	0.0991624	0.144837	-0.196914	-0.196914
PeD	rs6454	TGCAGAGGAGCCGAACCCCACTACTTTTAGTCATCATAAGACTAAAACGTATCCAAGCACCATC	7	77549	0.00015059	0.214765	298	0.0991624	0.144353	0.173152	0.173152
PeD	rs44615	TGCAGGAGGAGGGTGGCAGCAGGAGGAGCCACCATCGACCACACCGCCCAGAGAGGTGTTCCCG	20	51193	0.000462494	0.127517	298	0.0991624	0.137595	-0.182897	-0.182897
PeD	rs44616	TGCAGGAGGAGGGTGGCAGCAGGAGGAGCCACCATCGACCACACCGCCCAGAGAGGTGTTCCCG	20	51193	0.000462494	0.127517	298	0.0991624	0.137595	-0.182897	-0.182897
PeD	rs11944	TGCAGCAACTGCTCCGAACCAGCGCGCTGGCCCATCAGCGCATCCAACTGAAGATCCG	20	55744	0.000469445	0.483221	298	0.0991624	0.137506	-0.13811	-0.13811
PeD	rs27616	TGCAGCCTTCTATGTGGCATGATGGTCGCACCGCCACTCCGTCGCTGACTCCAGCCGTTGCTTC	20	109456	0.000476146	0.379195	298	0.0991624	0.137422	0.147596	0.147596
PeD	rs27617	TGCAGCCTTCTATGTGGCATGATGGTCGCACCGCCACTCCGTCGCTGACTCCAGCCGTTGCTTC	20	109456	0.000476146	0.379195	298	0.0991624	0.137422	0.147596	0.147596
PeD	rs19051	TGCAGCATCAACCCCGCCGAGACCATCACCAAGATCGTGGAGCCAGCGTACCTCGTCGTGGCGA	14	145902	0.000559787	0.451342	298	0.0991624	0.136457	0.128683	0.128683
PeD	rs26096	TGCAGCCGTTCCAGGGGTATGCAGAGGAGGTTGAAGGCCTCCATCGAGAGAATGCTGAGGCCCG	7	53669	0.000574806	0.293624	298	0.0991624	0.136299	0.231436	0.231436
PeD	rs26097	TGCAGCCGTTCCAGGGGTATGCAGAGGAGGTTGAAGGCCTCCATCGAGAGAATGCTGAGGCCCG	7	53669	0.000574806	0.293624	298	0.0991624	0.136299	0.231436	0.231436
PeD	rs26098	TGCAGCCGTTCCAGGGGTATGCAGAGGAGGTTGAAGGCCTCCATCGAGAGAATGCTGAGGCCCG	7	53669	0.000574806	0.293624	298	0.0991624	0.136299	0.231436	0.231436
PeD	rs52244	TGCAGGTACAATGTACGGCAGCCAAAATTGCGCGTTGACATGATTCTCACCCTCAGGTCGGTCG	20	109456	0.00065732	0.265101	298	0.0991624	0.135501	-0.173483	-0.173483
PeD	rs52245	TGCAGGTACAATGTACGGCAGCCAAAATTGCGCGTTGACATGATTCTCACCCTCAGGTCGGTCG	20	109456	0.00065732	0.265101	298	0.0991624	0.135501	-0.173483	-0.173483
PeD	rs52246	TGCAGGTACAATGTACGGCAGCCAAAATTGCGCGTTGACATGATTCTCACCCTCAGGTCGGTCG	20	109456	0.00065732	0.265101	298	0.0991624	0.135501	-0.173483	-0.173483
PeD	rs22018	TGCAGCCAGGAACCTGCCGCTCGTTCCATCTAGATAGTGCGCGTGCACTTTTAAGTTTTTAGGC	7	52533	0.000731765	0.313758	298	0.0991624	0.134865	0.209498	0.209498
PeD	rs22019	TGCAGCCAGGAACCTGCCGCTCGTTCCATCTAGATAGTGCGCGTGCACTTTTAAGTTTTTAGGC	7	52533	0.000731765	0.313758	298	0.0991624	0.134865	0.209498	0.209498
PeD	rs54897	TGCAGGTTCAGCAGCTTCGTGTTCCCTTTCTTCTACTATTTCTTTCTCATGTGATGTCTATCAA	20	109456	0.000790465	0.208054	298	0.0991624	0.134408	0.177466	0.177466
PeD	rs26859	TGCAGCCTCGCCTCCTCCTCTTCCCCTTCGAACTCCGAGATCGGAAGAGCGGGATCACCGACTG	7	77549	0.000869918	0.192953	298	0.0991624	0.133841	0.152775	0.152775
PeD	rs10253	TGCAGATTGCGCACAGGCTATATATTGATTCATTGAATTTTCTTCTTCTTCTTCTTTATTTGTC	19	10479	0.000872333	0.10906	298	0.0991624	0.133825	0.207753	0.207753
PeD	rs4267	TGCAGACGATCAAAGTCAACGAACTGGCTGTTCACCACAATTCTAAAAATCAAACACACCTAGC	20	52330	0.000979064	0.13255	298	0.0991624	0.133143	0.17737	0.17737
PeL	rs27891	TGCAGCGAACGCAATTCCCAGCCTGCCTTTGGTGTCAGCTCGCACACGCAGCCGCCGCCCACGC	4	39841	0.000565403	0.184564	298	0.0757972	0.113998	-1.0582	-1.0582
PeL	rs14942	TGCAGCACGCCGACTGCTGCACCCTCGCGACCGAGGCAGAGGTCGCGGTCGTTGCCCCG	4	59228	0.000649756	0.278523	298	0.0757972	0.113149	1.0902	1.0902
PeL	rs41218	TGCAGCTTGACATTCCTGGAGGTGAGGACGAGCACACACTAGGAGAGGCATTACATCGTATCGT	5	60320	0.0005917	0.105705	298	0.0757972	0.11372	1.22196	1.22196
PeL	rs54416	TGCAGGTGGGGGCGCGCCTGCAAAACGGCGAAATTAGACTCCCCAGGTGCCCCTCGGGTTCCTG	7	135636	0.000821982	0.208054	298	0.0757972	0.111719	-0.931868	-0.931868
PeL	rs57954	TGCAGTCATCAAAGCCTCATGGAAATATATATTTTTTGCATATCAAATTACTACACAATACAAT	8	121341	0.000794113	0.161074	298	0.0757972	0.111929	-1.00417	-1.00417
PeL	rs47991	TGCAGGCGCCCGTGTGCGAATGGGCGCTTAAGCGCCAAATAGGAATCGCCTAACGCGTTGGTCA	14	35359	0.000945229	0.159396	298	0.0757972	0.110872	0.964171	0.964171
PeL	rs12630	TGCAGCAAGGTATATGGCAACCAACGGCATGGCATCAAATTACACATAACAAGGAGCAAATAAC	15	29561	0.000349388	0.0604027	298	0.0757972	0.116949	-1.64331	-1.64331
PeL	rs17095	TGCAGCAGCGCAACAGTCTCATCAGTGAGATGACGGGGCTTCAGGACCCCACACGCATGCTGAA	16	50208	0.000307992	0.0587248	298	0.0757972	0.117726	-1.70369	-1.70369
PeL	rs4774	TGCAGACTCAGGATTCTTGAAGAATGATTATTTTACATGGCTAAGAAATTAGTTCAACACCGAG	17	92187	0.000276753	0.285235	298	0.0757972	0.118386	-0.894968	-0.894968
PeL	rs49881	TGCAGGGAGTGAGAGTAGTGAGTCGTGGACCTTCTTCCCTGTGTGGGCCGCGGAGAAGGTCTTG	19	82137	0.000267024	0.218121	298	0.0757972	0.118607	-0.993886	-0.993886
PeL	rs29182	TGCAGCGATGACGACGGCTTTTTGCATCAGACGGCGGCCTTACGTGTCTGCTCGGGGAACAAGA	20	109456	0.000398424	0.22651	298	0.0757972	0.116142	-1.02798	-1.02798
PH	rs62764	TGCAGTTATGGAAACCGCTTAGCAAGCAACATGCTCAAGACGACATCGACCAGATCACCGTGGA	8	62576	0.000640191	0.129195	298	0.147123	0.181827	4.83544	4.83544
PH	rs21344	TGCAGCCACGCGATCTGGAGGGATTGGCGGCGTGAGATCGCCCTTGATCTTCGTCGTCCCGACG	8	52346	0.000829421	0.280201	298	0.147123	0.180367	-3.60327	-3.60327
PH	rs15145	TGCAGCACGGCAAGGTTCACATCGAAACAACGAAGCAACTGAAGAAAGCTACAGGAGAGGAGAG	8	60303	0.000898304	0.112416	298	0.147123	0.179918	4.97168	4.97168
PH	rs34775	TGCAGCTACTGGAGAAGCTCGTTCCGACCTCATCCGACCACCTCTCATCAAGCCGTGGGTACAG	10	80380	0.000794188	0.290268	298	0.147123	0.180611	-2.92022	-2.92022
PH	rs34776	TGCAGCTACTGGAGAAGCTCGTTCCGACCTCATCCGACCACCTCTCATCAAGCCGTGGGTACAG	10	80380	0.000794188	0.290268	298	0.147123	0.180611	-2.92022	-2.92022
PH	rs48612	TGCAGGCGTGGATTCCACTGGGGAAGGAGCGCGATGCTGAGCATATGTCAGAGGCCATGACGCG	11	58338	0.000744027	0.427852	298	0.147123	0.180979	-3.20477	-3.20477
PH	rs5628	TGCAGAGATATGATAATTTAGCAAGCAAATTATCAGTAGCTAGTTATGTGATGCTGCTATGATG	11	58338	0.000856819	0.431208	298	0.147123	0.180184	-3.18127	-3.18127
PH	rs20272	TGCAGCATTGACCTCGATCCCAACCCACGAGGCCCTGCTG	14	50710	0.000893572	0.404362	298	0.147123	0.179948	-2.60608	-2.60608
PH	rs54405	TGCAGGTGGGGCCACTGTGACCTGGAGTGGGGTGCCCG	16	99391	0.00096235	0.422819	298	0.147123	0.179532	2.66273	2.66273
PH	rs57854	TGCAGTCAGAGTGTCGATGTCAGCACACTCCGAGATCGGAAGAGCGGGATCACCGACTGCCCAT	17	3978	0.000131246	0.0704698	298	0.147123	0.190889	5.41116	5.41116
PH	rs8436	TGCAGATCCTAACACGGCACGCGTCCCAGAACCGTCTTCCCCGTCTAACGCGCCCGACCGACTC	17	4546	0.00019228	0.0536913	298	0.147123	0.188686	5.93494	5.93494
PH	rs8437	TGCAGATCCTAACACGGCACGCGTCCCAGAACCGTCTTCCCCGTCTAACGCGCCCGACCGACTC	17	4546	0.00019228	0.0536913	298	0.147123	0.188686	5.93494	5.93494
PH	rs8438	TGCAGATCCTAACACGGCACGCGTCCCAGAACCGTCTTCCCCGTCTAACGCGCCCGACCGACTC	17	4546	0.00019228	0.0536913	298	0.147123	0.188686	5.93494	5.93494
PH	rs53612	TGCAGGTCTTCGCTCATTGGCACTTCGCTTGGTGCCCCCATTTCCTCCTCCGTCGCCGAGATCG	17	3978	0.0002378	0.0755034	298	0.147123	0.187466	4.99123	4.99123
PH	rs53613	TGCAGGTCTTCGCTCATTGGCACTTCGCTTGGTGCCCCCATTTCCTCCTCCGTCGCCGAGATCG	17	3978	0.0002378	0.0755034	298	0.147123	0.187466	4.99123	4.99123
PH	rs53614	TGCAGGTCTTCGCTCATTGGCACTTCGCTTGGTGCCCCCATTTCCTCCTCCGTCGCCGAGATCG	17	3978	0.0002378	0.0755034	298	0.147123	0.187466	4.99123	4.99123
PH	rs29317	TGCAGCGATTCATTCGACTTGGCGAGCAAAAACGGGGCCTTAGGCAGAGCAATGCTCACCTCGA	17	4546	0.000367981	0.0536913	298	0.147123	0.184969	5.50753	5.50753
PH	rs26880	TGCAGCCTCGCGTTCTCGCGGACGGTCAGAACCCGAGATCGGAAGAGCGGGATCACCGACTGCC	17	4546	0.000652665	0.0687919	298	0.147123	0.181718	4.89109	4.89109
PH	rs36378	TGCAGCTCCAGTAGAGGCATCTGAGGCATGCCCAAAGGGGCCTCAGCAGGCCCCGCCGCTGCGG	17	47831	0.00088217	0.372483	298	0.147123	0.18002	-2.76702	-2.76702
PH	rs1948	TGCAGAAGCCAAGGCAGGGATGCGTCGCAGCGGGTGTCCACGCCGCTCGAGCCCGAGATCGGAA	20	69390	0.000803717	0.318792	298	0.147123	0.180544	-2.80835	-2.80835
PH	rs12895	TGCAGCAATCATATTATCCAAATGACTTGAGAAGTGACTCGGTGGAGTAGGCGCGTATTGCGGC	20	50057	0.000951405	0.0587248	298	0.147123	0.179596	4.85874	4.85874
PL	rs3626	TGCAGACATTTGAAAATACTTGTTACACCGCCTAATCCATCCTACTGGATCCTCTCCTTGAAGG	1	32003	0.00075843	0.20302	298	0.0318558	0.0700035	1.6435	1.6435
PL	rs814	TGCAGAAATAGCCTTTGTCGCGAAGGCAACACCTTGTCCCCCAACTTATCTGCAACATAGTGGA	1	68388	0.00093962	0.315436	298	0.0318558	0.0686416	1.82618	1.82618
PL	rs46588	TGCAGGCATGGATTGCGGGTGACCAACAGGGGCCACCCCCGATTCCCAGCTTCACGGCCAGCAA	5	6832	0.000483163	0.236577	298	0.0318558	0.0728859	1.62992	1.62992
PL	rs63727	TGCAGTTCTGTTGAAAATATGAGCAAATTACTACGAGATTTAATCCGAATAAACAGAAGATAAA	10	61584	0.000994501	0.255034	298	0.0318558	0.0682816	-1.64551	-1.64551
PL	rs56745	TGCAGTAGCAACAACACCTCCTCGGCAGCTCGTCAGGAGGCGCCG	13	110830	0.000396739	0.224832	298	0.0318558	0.0741522	-1.70891	-1.70891
PL	rs56746	TGCAGTAGCAACAACACCTCCTCGGCAGCTCGTCAGGAGGCGCCG	13	110830	0.000396739	0.224832	298	0.0318558	0.0741522	-1.70891	-1.70891
PL	rs3283	TGCAGACACCAACCATAATTTTTCTTCAGCAATGCCAATGAGGAAATAACGATCGATGATGCGC	13	110830	0.000781254	0.255034	298	0.0318558	0.0698148	-1.54948	-1.54948
PL	rs2942	TGCAGAATTCATTAAGTTCCCCTTGTTCAAATGCTACAAGTCGATGCTGCTTCTCCTTGTTCAT	17	62609	0.000575379	0.186242	298	0.0318558	0.0717668	1.76155	1.76155
PL	rs29697	TGCAGCGCATCACCACTAGGACGGAAGAGGCTACGGCAGCAGCTGCCGCAGGCGTGTTCGGGTT	17	47831	0.000904024	0.120805	298	0.0318558	0.0688868	-2.19016	-2.19016
SA	rs5037	TGCAGACTTGTACAATTATGGTAGACAATACAAATTACATAATAGCAGTCATGCACACAATAAA	4	11390	0.000738266	0.0939597	298	0.0669505	0.103875	0.840971	0.840971
SA	rs9293	TGCAGATGCTCAGGCAATCACCTCTGGGATCCGTGCCAACGACCAGCCGCATGCCCGCGTCATA	4	18219	0.00096591	0.134228	298	0.0669505	0.102229	0.692324	0.692324
SA	rs9294	TGCAGATGCTCAGGCAATCGCCTCTGGGATCCGTGCCAACGACCAGCCACATGCCCGCGTCAGA	4	18219	0.00096591	0.134228	298	0.0669505	0.102229	0.692324	0.692324
SA	rs14952	TGCAGCACGCCGACTGTCGGGCTCCTGCGACCAAAGCGGGTGTCGAGGTCGTCGCTCCAGGCAA	5	62026	0.000183609	0.471477	298	0.0669505	0.112512	0.751152	0.751152
SA	rs10893	TGCAGCAAAGACATCGACGGTATGGACGACGATGAGGTGCAAGGCCAGAGCCTGCTATACGCTA	6	79911	0.000422884	0.16443	298	0.0669505	0.107312	0.727708	0.727708
SA	rs10894	TGCAGCAAAGACATCGACGGTATGGACGACGATGAGGTGCAAGGCCAGAGCCTGCTATACGCTA	6	79911	0.000422884	0.16443	298	0.0669505	0.107312	0.727708	0.727708
SA	rs10895	TGCAGCAAAGACATCGACGGTATGGACGACGATGAGGTGCAAGGCCAGAGCCTGCTATACGCTA	6	79911	0.000422884	0.16443	298	0.0669505	0.107312	0.727708	0.727708
SA	rs25081	TGCAGCCGCACTCGCATGACGAGCGCCCACTCGGTGTAGTTCGTGCGGGCCAGCGGGGGGGAGC	7	0	0.00060723	0.189597	298	0.0669505	0.105077	-0.707894	-0.707894
SA	rs59585	TGCAGTCTGCCCAAGGATGATTTTCCCGCTTCGTCGAGCGGATCCTTGGGTGCGTCGGATATGG	8	75087	0.000382425	0.0721477	298	0.0669505	0.107935	0.951901	0.951901
SA	rs15478	TGCAGCACTCCCATAACCACCAAGCACTGGTACGTAACGTAACGTAACGTGACGTGACGGCCGT	10	72422	1.84e-05	0.0704698	298	0.0669505	0.127149	1.36227	1.36227
SA	rs58521	TGCAGTCCGAATGCGCAGCCAAAAAGGTCAAGGATTACTTTCACCGTTGTGATACCGCCTGGAG	10	146426	0.000598981	0.122483	298	0.0669505	0.105161	0.81707	0.81707
SA	rs18549	TGCAGCAGTGAAAATCATTGACTAAAGTCGACGACCAAGAGGCGCTCTCTATGCTGATCTACAA	10	62152	0.000633593	0.231544	298	0.0669505	0.104815	-0.667737	-0.667737
SA	rs5907	TGCAGAGCATCAGATTTGCGTGATGATCAATCTCCGTCCGAGATCGGAAGAGCGGGATCACCGA	10	62152	0.000912431	0.255034	298	0.0669505	0.102577	-0.598835	-0.598835
SA	rs52945	TGCAGGTCCACCTCGCCGACGAGCAGCGGGGCGTCCTCACCTACCCGCTCACCAGCATTGCGGC	10	146426	0.000941739	0.192953	298	0.0669505	0.102384	0.697808	0.697808
SA	rs45757	TGCAGGCAAAAAGGGACAACATCTCGAGCGCAGAGAAGTTGTGATCCGAGATCGGAAGAGCGGG	11	101559	0.000489389	0.350671	298	0.0669505	0.106408	-0.589349	-0.589349
SA	rs45758	TGCAGGCAAAAAGGGACAACATCTCGAGCGCAGAGAAGTTGTGATCCGAGATCGGAAGAGCGGG	11	101559	0.000489389	0.350671	298	0.0669505	0.106408	-0.589349	-0.589349
SA	rs14518	TGCAGCACCGTCGCCGTGGCCTGAGAGGCGCAGAGCGCGCTCTCTGCCGCCGACAAGGCCGTAA	11	50376	0.000512273	0.442953	298	0.0669505	0.106126	-0.697909	-0.697909
SA	rs14519	TGCAGCACCGTCGCCGTGGCCTGAGAGGCGCAGAGCGCGCTCTCTGCCGCCGACAAGGCCGTAA	11	50376	0.000512273	0.442953	298	0.0669505	0.106126	-0.697909	-0.697909
SA	rs46099	TGCAGGCACGGAAGCTCCATGCGAGGTCACCAGCGACCACTCGCTCATCGACAAGGGAACCAAA	11	101559	0.000636084	0.298658	298	0.0669505	0.104791	-0.612082	-0.612082
SA	rs46100	TGCAGGCACGGAAGCTCCATGCGAGGTCACCAGCGACCACTCGCTCATCGACAAGGGAACCAAA	11	101559	0.000636084	0.298658	298	0.0669505	0.104791	-0.612082	-0.612082
SA	rs49382	TGCAGGCTTTTGTCATCCTCAGGCCCCACGAGCAACTATAGTGCCGAGATCGGAAGAGCGGGAT	11	100991	0.000791084	0.394295	298	0.0669505	0.103451	-0.549789	-0.549789
SA	rs49383	TGCAGGCTTTTGTCATCCTCAGGCCCCACGAGCAACTATAGTGCCGAGATCGGAAGAGCGGGAT	11	100991	0.000791084	0.394295	298	0.0669505	0.103451	-0.549789	-0.549789
SA	rs813	TGCAGAAATAGCACGAAGTGAACGCAAATACGGGCACCGAACATAATTTGCAAAATTTGCCTGG	13	6252	0.000296409	0.176174	298	0.0669505	0.109519	0.951031	0.951031
SA	rs34910	TGCAGCTAGCAGCCCACAGTCCCGTGCGCCACCGTACCACACCACTATGCCTCCACAGTCATCG	14	145902	0.000727385	0.276846	298	0.0669505	0.103966	0.59206	0.59206
SA	rs20316	TGCAGCATTGGCGAAAGGGAAACTCGGCGTAGAGCGGTGAGTCTGGATGCGCTGTTCCGTGGCA	14	62719	0.000854781	0.151007	298	0.0669505	0.102977	0.816482	0.816482
SA	rs55231	TGCAGGTTGGAGCTACTACCATTGAGATCCTGAGGGCGGAACTTGCCCTGGCCAAGGAAGAGGC	17	46694	0.000529653	0.0654362	298	0.0669505	0.10592	-1.02641	-1.02641
SA	rs55233	TGCAGGTTGGAGCTACTACCATTGAGATCCTGAGGGCGGAACTTGCCCTGGCCAAGGAAGAGGC	17	46694	0.000529653	0.0654362	298	0.0669505	0.10592	-1.02641	-1.02641
SA	rs45428	TGCAGGATGCCGACTGCCGCACCCCCGCGACCGAAGCGGAGGTTGAAGTCGTCGCGCCTGGCAG	17	47831	0.000912979	0.268456	298	0.0669505	0.102573	-0.579351	-0.579351
SA	rs17646	TGCAGCAGGAAGACAAGTCGAAGGGGTTTCCACTTCCACCATGACCAGCTCTGGACATCTGTTG	19	1137	0.00059118	0.338926	298	0.0669505	0.105242	0.574357	0.574357
SA	rs17647	TGCAGCAGGAAGACAAGTCGAAGGGGTTTCCACTTCCACCATGACCAGCTCTGGACATCTGTTG	19	1137	0.00059118	0.338926	298	0.0669505	0.105242	0.574357	0.574357
SW	rs15664	TGCAGCAGAAAAACTTGTCTGGACGTCTGGATGATTGCCCG	2	47847	0.000479176	0.494966	298	0.0146915	0.0564967	-0.136312	-0.136312
SW	rs15665	TGCAGCAGAAAAACTTGTCTGGACGTCTGGATGATTGCCCG	2	47847	0.000479176	0.494966	298	0.0146915	0.0564967	-0.136312	-0.136312
SW	rs29233	TGCAGCGATGCCGCCACCTACCACCGCCCCAAGCCCGACTCTGACGACTCTGACGACGGATCGG	5	7969	0.000450628	0.0973154	298	0.0146915	0.0568979	0.197779	0.197779
SW	rs58273	TGCAGTCCATAAATCTCAATGCAAGAGATCAGGTTTGGTAGAAAAACTAGTAGTGGCAAAAAAA	7	142465	0.000644482	0.0704698	298	0.0146915	0.0545661	0.203851	0.203851
SW	rs31059	TGCAGCGCTACTGCTAAGCAGGTAACAGTAGCGCCGTTTTAGACGATGCGCTACTACTAAGTAG	8	47798	0.000561652	0.461409	298	0.0146915	0.0554611	0.125374	0.125374
SW	rs15749	TGCAGCAGAAGCTACAGGAATCGGATGTCCGACACTGCCCG	11	50376	0.000445118	0.41443	298	0.0146915	0.0569783	0.130203	0.130203
SW	rs25556	TGCAGCCGCGGAGAAGGAGCGGCTGGCAGAGGCCAGGCGCCGTCAGGAGCCGCTGGTCGTCACT	11	61749	0.000841554	0.0620805	298	0.0146915	0.0528362	0.207598	0.207598
SW	rs12044	TGCAGCAAGAATGCTGGGATGTCTGCCGCCGAGATCGGAAGAGCGGGATCACCGACTGCCCATA	14	145902	0.000582813	0.0855705	298	0.0146915	0.0552203	0.197882	0.197882
SW	rs12045	TGCAGCAAGAATGCTGGGATGTCTGCCGCCGAGATCGGAAGAGCGGGATCACCGACTGCCCATA	14	145902	0.000582813	0.0855705	298	0.0146915	0.0552203	0.197882	0.197882
SW	rs4552	TGCAGACGGTGGAAAACCGTACAGGAAAAGTAAAACTGCCCGTGCAGTGTGCCAGTAGGAAAAG	14	80923	0.000878079	0.260067	298	0.0146915	0.0525614	0.13939	0.13939
SW	rs54486	TGCAGGTGGTGCTACGACGACACCGCCGTGCTTCTAGTCGATGCTACCAGACCGAGATCGGAAG	14	129986	0.000971671	0.233221	298	0.0146915	0.0519072	0.1416	0.1416
SW	rs54487	TGCAGGTGGTGCTACGACGACACCGCCGTGCTTCTAGTCGATGCTACCAGACCGAGATCGGAAG	14	129986	0.000971671	0.233221	298	0.0146915	0.0519072	0.1416	0.1416
SW	rs54488	TGCAGGTGGTGCTACGACGACACCGCCGTGCTTCTAGTCGATGCTACCAGACCGAGATCGGAAG	14	129986	0.000971671	0.233221	298	0.0146915	0.0519072	0.1416	0.1416
SW	rs15644	TGCAGCACTTGTTTAGAAACGCGCTACTGTTAAATAATAGCTGTAGCGCTCTAATAGTAGCGCG	15	37518	0.000880191	0.0620805	298	0.0146915	0.0525459	0.208761	0.208761
SW	rs45440	TGCAGGATGCGTGTAATAGAGGAGCTCTGCTGGAATTCAAGGTGAACAGCAAACGCCGAGATCG	17	62609	0.000181559	0.456376	298	0.0146915	0.0628792	-0.135397	-0.135397

## Sheet: Year 2
Trait	SNP	Sequence	Chromosome.y	Position	P.value	maf	nobs	Rsquare.of.Model.without.SNP	Rsquare.of.Model.with.SNP	effect	effect.1
CAL	rs25545	TGCAGCCGCGCTCTCGCCAGAGTGGTCCACCGAAGTGGACCTCACGACGCGGGTCCACGTGCCC	1	111964	9.7e-05	0.426174	298	0.259529	0.298892	6.69434	6.69434
CAL	rs16264	TGCAGCAGCACAGCCACCTCATCGGTTAGATGACCAGGCTCCAGGACCCCGACCGCATGTCGAA	4	59228	0.000655784	0.0587248	298	0.259529	0.289424	-10.6615	-10.6615
CAL	rs3786	TGCAGACCATGATCCTCAAGACGGCGGTGCCCCTGATGGCCATGGTGCTGCTGGTCACGGCGTC	4	59228	0.000808748	0.0654362	298	0.259529	0.288401	-9.91326	-9.91326
CAL	rs46752	TGCAGGCCACAGTAATTATTCTGTCTTTTCTTTCTTACTCTTCTTTGATGTTTGTCACACACCG	5	6832	1.95e-05	0.437919	298	0.259529	0.307031	-6.8139	-6.8139
CAL	rs55375	TGCAGGTTGTTGCTACTTAGCTGACTGATTTACATATATGGAACCATGGTTATCTGTGTTAATT	10	146426	0.000725507	0.0553691	298	0.259529	0.288931	11.567	11.567
CAL	rs27270	TGCAGCCTGCCAACAGCAAAAATCATCACGATCCACAAAGCGAAGAAGAACATCAAAGTTAAAT	14	33086	0.000447633	0.0738255	298	0.259529	0.291295	11.0308	11.0308
CAL	rs31838	TGCAGCGGCCAGCCGTCGCCAGGCAGCTTCACCGCGCGCGCGCACCATGCCATCTCGACGACCT	14	64992	0.000757183	0.421141	298	0.259529	0.288722	-5.95633	-5.95633
CAL	rs58080	TGCAGTCCAACGGCCAGGTCGAGCGAGCCAACGGCCTCATCCTATCGGGCATCAAGCCGCGACT	15	30698	4.93e-05	0.16443	298	0.259529	0.302301	8.46567	8.46567
CAL	rs56041	TGCAGTAATTTCCACAAGCTGTGGCTGTTGTACCTCCAGGGGCTGCGTACTTGAACGGCCAGAG	15	30698	0.000498057	0.189597	298	0.259529	0.29077	6.93976	6.93976
CAL	rs56042	TGCAGTAATTTCCACAAGCTGTGGCTGTTGTACCTCCAGGGGCTGCGTACTTGAACGGCCAGAG	15	30698	0.000498057	0.189597	298	0.259529	0.29077	6.93976	6.93976
CAL	rs56043	TGCAGTAATTTCCACAAGCTGTGGCTGTTGTACCTCCAGGGGCTGCGTACTTGAACGGCCAGAG	15	30698	0.000498057	0.189597	298	0.259529	0.29077	6.93976	6.93976
CAL	rs36378	TGCAGCTCCAGTAGAGGCATCTGAGGCATGCCCAAAGGGGCCTCAGCAGGCCCCGCCGCTGCGG	17	47831	0.000286333	0.372483	298	0.259529	0.293498	-6.06971	-6.06971
CAL	rs41931	TGCAGCTTTTCTCGTGACGAAGAAAGAAAGAAAGCACAGCAATCAAATCCCAGGCCTCGGGCTC	17	76257	0.000778558	0.286913	298	0.259529	0.288587	-7.20127	-7.20127
CAL	rs8698	TGCAGATCGTTCCTCGGCGTCGCGCTCGTGCACGTGCTACCTTATTTGCACGCGGCTAAGAAAA	17	5683	0.00081037	0.0671141	298	0.259529	0.288392	9.79671	9.79671
CAL	rs38534	TGCAGCTGCAACAACCGCTCGAGCAAAAGCTAGCAGAGAGAGAAAAGAAGGAACCGTGCATGGA	20	45510	0.000415511	0.417785	298	0.259529	0.291661	5.24789	5.24789
DTF	rs30590	TGCAGCGCGATCGCGTCGTTGTCGGGGGTTGGGTGCGACATATGCCAATGGATGGTTTATCATG	1	49061	0.000347859	0.196309	298	0.0945928	0.134949	1.95796	1.95796
DTF	rs27700	TGCAGCCTTGGGCCGCCATTGGGCCTTGTTGCCGTCGAGCCGCCGAGATCGGAAGAGCGGGATC	1	74076	0.00093989	0.298658	298	0.0945928	0.129001	1.43584	1.43584
DTF	rs35751	TGCAGCTCACACACGCCAAGCCGCTCCACTCCGCCGCCACTGACGGGTCAACACCGAGCCACGC	2	37535	0.000504977	0.231544	298	0.0945928	0.132708	-1.73496	-1.73496
DTF	rs49318	TGCAGGCTTGCAAGGGCACAACTCAGCTGTTTTTTGCCACAGCAAGCCTTCCTGAAAAGAGAGG	2	54669	0.000838338	0.0721477	298	0.0945928	0.12968	2.57071	2.57071
DTF	rs36357	TGCAGCTCCAGCTTGGCCCACACGAGCTCCAGGTAGGCGTCGCTCATGAAGTCGCTGGCGGAGC	3	67094	0.00028849	0.090604	298	0.0945928	0.13608	-2.61921	-2.61921
DTF	rs38319	TGCAGCTGACAGTCGGCTCCTTGACTCGTCGTCCTCGGGCGCCACCAGTTGGCATCCGAGATGT	4	87971	0.000669773	0.139262	298	0.0945928	0.131018	-2.18269	-2.18269
DTF	rs38320	TGCAGCTGACAGTCGGCTCCTTGACTCGTCGTCCTCGGGCGCCACCAGTTGGCATCCGAGATGT	4	87971	0.000669773	0.139262	298	0.0945928	0.131018	-2.18269	-2.18269
DTF	rs63070	TGCAGTTCATGGCGAGCCCCGTGCCGCAAACGCCGAAGCAATCTGATGCCAGCGGAAGACACGC	5	0	1.91e-05	0.0788591	298	0.0945928	0.152793	-3.32673	-3.32673
DTF	rs16627	TGCAGCAGCATGCGGCGGCTGAGCTCGGGGTCCATGGACACCACCGTCGGGCAGCCCAAGATGT	5	6832	0.000503062	0.0973154	298	0.0945928	0.132731	-2.53932	-2.53932
DTF	rs4727	TGCAGACTACGACGCCGCCCCAGCTTCGCTCCAGCGGCCCACGACTCTGTTCTGCATTCCCGAG	5	0	0.000503771	0.219799	298	0.0945928	0.132722	-1.92287	-1.92287
DTF	rs11602	TGCAGCAACCGTCCGCTTAAAGCCAGAGGCCACCAGGAGCGCCG	5	67141	0.000839061	0.176174	298	0.0945928	0.129675	-1.9997	-1.9997
DTF	rs61341	TGCAGTGGCAACTAATATACAATGTCATCTTCCTAACTCCCACCTCATTAAGTATGTCGCTTAG	5	0	0.000895601	0.0922819	298	0.0945928	0.129288	-2.43865	-2.43865
DTF	rs61342	TGCAGTGGCAACTAATATACAATGTCATCTTCCTAACTCCCACCTCATTAAGTATGTCGCTTAG	5	0	0.000895601	0.0922819	298	0.0945928	0.129288	-2.43865	-2.43865
DTF	rs61343	TGCAGTGGCAACTAATATACAATGTCATCTTCCTAACTCCCACCTCATTAAGTATGTCGCTTAG	5	0	0.000895601	0.0922819	298	0.0945928	0.129288	-2.43865	-2.43865
DTF	rs11932	TGCAGCAACTGACTTATTGCGGCGTTCAATGACCATCGGCAAATATCAGTGCTATGTTGTATCC	7	17079	0.000888636	0.0989933	298	0.0945928	0.129334	-2.39078	-2.39078
DTF	rs63000	TGCAGTTCAGTCGGTACCTCAAGCTGTATGTGCTGCTGAAACGGGACCGAGTTCCCCTTGGTGC	8	41546	0.000171742	0.0704698	298	0.0945928	0.139228	-2.76421	-2.76421
DTF	rs43906	TGCAGGAGACAGGCCTCCTCCTCCGCTGTCATGCAAGGAGGAGGAGGGGGCGACGGAGACGGGG	8	18785	0.000650975	0.105705	298	0.0945928	0.131188	2.23345	2.23345
DTF	rs30872	TGCAGCGCGTAGCCTGACTGAGCAGCGAGAGACAAGCAGCAAGGTCAGCAACCATGGGGGGAGG	8	39841	0.000838743	0.147651	298	0.0945928	0.129677	1.91143	1.91143
DTF	rs50109	TGCAGGGCACGGCCGCAGCGCAGCCGTGCGCCTCGGTACAGATTGGCTGGCTCGCGCGTGCGTG	8	105412	0.000874268	0.439597	298	0.0945928	0.129431	-1.39631	-1.39631
DTF	rs35206	TGCAGCTAGTCTGGTGCCAGCAATGGCGGACATCGATGTTGAGGACGCAGGCCTCCTCTAGGCC	9	121901	0.000508928	0.166107	298	0.0945928	0.132661	-2.36873	-2.36873
DTF	rs35207	TGCAGCTAGTCTGGTGCCAGCAATGGCGGACATCGATGTTGAGGACGCAGGCCTCCTCTAGGCC	9	121901	0.000508928	0.166107	298	0.0945928	0.132661	-2.36873	-2.36873
DTF	rs35208	TGCAGCTAGTCTGGTGCCAGCAATGGCGGACATCGATGTTGAGGACGCAGGCCTCCTCTAGGCC	9	121901	0.000508928	0.166107	298	0.0945928	0.132661	-2.36873	-2.36873
DTF	rs39129	TGCAGCTGCTAGAGAAGCTCGTTCCGACCTCATCCGACCACCTCTCATCAAGCCATGGGTACAG	10	80380	0.000509779	0.0956376	298	0.0945928	0.132651	-2.55249	-2.55249
DTF	rs39130	TGCAGCTGCTAGAGAAGCTCGTTCCGACCTCATCCGACCACCTCTCATCAAGCCATGGGTACAG	10	80380	0.000509779	0.0956376	298	0.0945928	0.132651	-2.55249	-2.55249
DTF	rs65345	TGCAGTTTTCCAGTCGCACGTCCTCCAGCGAGGGGCACCTGTCGTCACTGATGTGGCTCGCAAA	10	83789	0.000653047	0.107383	298	0.0945928	0.131169	2.3504	2.3504
DTF	rs22853	TGCAGCCCAATCTCACAGGCGAGGCCGCCGTCCACCCCCGCATCGCGCCCCTACCCCGTTGTAG	10	61015	0.000888093	0.149329	298	0.0945928	0.129338	1.99645	1.99645
DTF	rs61279	TGCAGTGGAGCTTCGTCGCGGGTCGTAGGCTGCAACGGAGCTCCGTCGGTGCTACATTGGAGCA	13	81149	0.00024139	0.40604	298	0.0945928	0.137159	-1.79344	-1.79344
DTF	rs34995	TGCAGCTAGCGTCGTAGTGGGTGAGTGCGTAGGCGAGCGCCGAGATCGGAAGAGCGGGATCACC	14	35359	0.000459013	0.0922819	298	0.0945928	0.133281	2.38334	2.38334
DTF	rs34996	TGCAGCTAGCGTCGTAGTGGGTGAGTGCGTAGGCGAGCGCCGAGATCGGAAGAGCGGGATCACC	14	35359	0.000459013	0.0922819	298	0.0945928	0.133281	2.38334	2.38334
DTF	rs47964	TGCAGGCGCCATTGTACGGCTCGACCGATGTTTTTGTTCCTCCGAGATCGGAAGAGCGGGATCA	16	43956	0.000499736	0.0956376	298	0.0945928	0.13277	-2.49391	-2.49391
DTF	rs58842	TGCAGTCCTTTCCTCTTTTGAATCACACAAGGCGTGACAAAATAAGTATATTCCCCGCGGAATC	16	37681	0.000580744	0.38255	298	0.0945928	0.13187	-1.58627	-1.58627
DTF	rs58843	TGCAGTCCTTTCCTCTTTTGAATCACACAAGGCGTGACAAATAAGTATATTCCCCGCGGAATCG	16	37681	0.000580744	0.38255	298	0.0945928	0.13187	-1.58627	-1.58627
DTF	rs5017	TGCAGACTTGAGCGCCCGCGCCGCACTGCTGACACCCTCTCTGGCCGCCCCGCCCTGCGCCGCC	16	37681	0.000782116	0.374161	298	0.0945928	0.130093	-1.58798	-1.58798
DTF	rs48629	TGCAGGCGTGGTGTCCATGCGAGCCATTCTTCGCCCAACCGTAGGCTCGGCCCCATGCGAGGCA	16	99391	0.000926324	0.360738	298	0.0945928	0.129087	-1.41408	-1.41408
DTF	rs48630	TGCAGGCGTGGTGTCCATGCGAGCCATTCTTCGCCCGACCGTAGACTCGGCCCCATGCGAGGCA	16	99391	0.000926324	0.360738	298	0.0945928	0.129087	-1.41408	-1.41408
DTF	rs11741	TGCAGCAACGCATGGAGAATTGTCTAGTTATGTGAATTATTGGAGGTGGAACCATGTCAAAAGG	17	4546	0.000112586	0.10906	298	0.0945928	0.141808	2.37386	2.37386
DTF	rs11772	TGCAGCAACGCGTGGAAAATTGTCTAGTTATGTGAATTATTGGAGGTGGAACCATGTCAAAAGG	17	4546	0.000112586	0.10906	298	0.0945928	0.141808	2.37386	2.37386
DTF	rs44236	TGCAGGAGCAGGGTGGGAGGGATATGGTGGGGCATAAGAGGGTGTGGATGAGAGGATGAGCTGC	17	4546	0.000383	0.110738	298	0.0945928	0.134369	2.18786	2.18786
DTF	rs36553	TGCAGCTCCCGAGGCGGTGTCCAACCACCTGTCCTCGATCTGCGTGATCGGCTCCGAACTATGG	17	47831	0.000658665	0.204698	298	0.0945928	0.131118	1.64545	1.64545
DTF	rs30771	TGCAGCGCGGCAGGAAGAAGCCAGTGGCCATCTCCGTGGCGTCGGCGCCCCTATACACTGCATC	19	135625	0.000239908	0.33557	298	0.0945928	0.137196	1.75318	1.75318
DTF	rs9538	TGCAGATGGGGGACGCGCGCGCTCGTCTACGTACCTTGGCCAGGCAGGAAGAAGCTGGGGCGGC	19	106018	0.000508386	0.125839	298	0.0945928	0.132667	2.19592	2.19592
DTF	rs62710	TGCAGTTATCAACAATTCTTCCCTGATTGAATTCTACCCTGATCCAGCCGAGATCGGAAGAGCG	19	135625	0.000544063	0.348993	298	0.0945928	0.132261	1.59241	1.59241
DTF	rs60482	TGCAGTGCACTTTGAGTTCTTTTGACTGTTGGCGGACGACTTAGGAAAATAAGCAAACTAAATA	19	27540	0.000545422	0.407718	298	0.0945928	0.132246	-1.49676	-1.49676
DTF	rs2162	TGCAGAAGGATTCAAATGGATGAACTGAGCGGTGAAATCTTACTGGTTATTGTGAATCACAACC	19	27540	0.00056666	0.417785	298	0.0945928	0.132017	-1.42802	-1.42802
DTF	rs46561	TGCAGGCATGCAATGCATCTCAGCCCCAAACCCCAAACTGGCGCCATGCCCATTTTGGCATTCT	19	28109	0.000757243	0.399329	298	0.0945928	0.130286	-1.45986	-1.45986
DTF	rs25305	TGCAGCCGCCGAGCCATCCTCGGGAGAATAGGAGCCATCAACAAAGACCGCTCGCCAGTCTACC	20	13664	1.89e-05	0.300336	298	0.0945928	0.152856	1.92075	1.92075
DTF	rs40109	TGCAGCTGGTTGGCCTCATCGAGCGGCCGCCATCGCCCTCGCCTGCGCCACCTCGGCGCCAAGA	20	13664	0.000354007	0.325503	298	0.0945928	0.134844	1.48196	1.48196
DTF	rs6818	TGCAGAGGGAGGCGTCACATGCGACGACGGTGGCGCTCGAGCGGTCCGAGATCGGAAGAGCGGG	21	157445	0.000315669	0.243289	298	0.0945928	0.135536	1.61778	1.61778
DTF	rs39561	TGCAGCTGGCAAGGTACAAAACGGAACACTTCCATCCAGGTGAATGCCAAATCTGTTGACCTTC	21	157445	0.000357455	0.11745	298	0.0945928	0.134785	2.0503	2.0503
DTF	rs30322	TGCAGCGCCGCTAAGGGGGAGAGACAAAATGATTCCCCGAGATCGGAAGAGCGGGATCACCGAC	21	157445	0.000402633	0.110738	298	0.0945928	0.134068	2.05016	2.05016
DTF	rs8214	TGCAGATCCACGCCCTGAATTACCTGCAAGCAAATAATCTTATACTTCACGGTGTCATCACCAT	21	157445	0.00048573	0.10906	298	0.0945928	0.132941	2.08068	2.08068
DTF	rs29555	TGCAGCGCACGTAAGCAGGCTGGAAACATGAGACGTGGCACAGAGCCGAGATCGGAAGAGCGGG	21	157445	0.000502681	0.234899	298	0.0945928	0.132735	1.60385	1.60385
DTF	rs51159	TGCAGGGGCTCAACCTCGCCCATACGACATGGCAAAGTTTGACACGGCACGACTACCGTGAGGT	21	157445	0.000624444	0.268456	298	0.0945928	0.131437	1.50113	1.50113
DTF	rs37922	TGCAGCTCTCCTGAGGGGGAAACCGAGATCTGAGGCAGCCTGATGGGGATGAAGAAAATTTGAG	21	157445	0.000818055	0.105705	298	0.0945928	0.129826	1.98456	1.98456
DTF	rs10128	TGCAGATTCTACGCCGCTGCCTTGCCCATACTGTTATTAAGATTTAGCTCCCGCCTCGTTGCCT	21	157445	0.000876512	0.107383	298	0.0945928	0.129416	1.9479	1.9479
DTF	rs33042	TGCAGCGGTGTATATTGCTTGAAATCTGTGGCTAGAAAGGAACAGCCGAGATCGGAAGAGCGGG	21	157445	0.00099411	0.102349	298	0.0945928	0.128668	2.03743	2.03743
DTH	rs30590	TGCAGCGCGATCGCGTCGTTGTCGGGGGTTGGGTGCGACATATGCCAATGGATGGTTTATCATG	1	49061	0.000283925	0.196309	298	0.0955678	0.137093	2.0326	2.0326
DTH	rs27700	TGCAGCCTTGGGCCGCCATTGGGCCTTGTTGCCGTCGAGCCGCCGAGATCGGAAGAGCGGGATC	1	74076	0.000697784	0.298658	298	0.0955678	0.131698	1.51238	1.51238
DTH	rs35751	TGCAGCTCACACACGCCAAGCCGCTCCACTCCGCCGCCACTGACGGGTCAACACCGAGCCACGC	2	37535	0.000263395	0.231544	298	0.0955678	0.137547	-1.86572	-1.86572
DTH	rs36357	TGCAGCTCCAGCTTGGCCCACACGAGCTCCAGGTAGGCGTCGCTCATGAAGTCGCTGGCGGAGC	3	67094	0.000600705	0.090604	298	0.0955678	0.132591	-2.51858	-2.51858
DTH	rs42676	TGCAGGAAGCGTTCAAGTCCACTGGGAGGAGCGGCGGCCCCCATAGCGGCCGAGATCGGAAGAG	4	59228	0.000478822	0.0788591	298	0.0955678	0.133948	2.5479	2.5479
DTH	rs42677	TGCAGGAAGCGTTCAAGTCCACTGGGAGGAGCGGCGGCCCCCATAGCGGCCGAGATCGGAAGAG	4	59228	0.000478822	0.0788591	298	0.0955678	0.133948	2.5479	2.5479
DTH	rs63070	TGCAGTTCATGGCGAGCCCCGTGCCGCAAACGCCGAAGCAATCTGATGCCAGCGGAAGACACGC	5	0	0.000195173	0.0788591	298	0.0955678	0.139363	-2.92462	-2.92462
DTH	rs4727	TGCAGACTACGACGCCGCCCCAGCTTCGCTCCAGCGGCCCACGACTCTGTTCTGCATTCCCGAG	5	0	0.000845713	0.219799	298	0.0955678	0.130554	-1.8859	-1.8859
DTH	rs19969	TGCAGCATGGGTCCCTCTCTGGCCAACCACTCTTGGTCAGCTATGAACACCGCTCCATATCCCA	6	79343	0.000403851	0.120805	298	0.0955678	0.13497	-2.40478	-2.40478
DTH	rs19970	TGCAGCATGGGTCCCTCTCTGGCCAACCACTCTTGGTCAGCTATGAACACCGCTCCATATCCCA	6	79343	0.000403851	0.120805	298	0.0955678	0.13497	-2.40478	-2.40478
DTH	rs17637	TGCAGCAGGAACCAATAACTGATGGTTTCTATTGACGGAAATTGGAAGAAGTTCAGAAATAATA	6	73660	0.000516959	0.0939597	298	0.0955678	0.133489	-2.65057	-2.65057
DTH	rs11932	TGCAGCAACTGACTTATTGCGGCGTTCAATGACCATCGGCAAATATCAGTGCTATGTTGTATCC	7	17079	0.000379694	0.0989933	298	0.0955678	0.135341	-2.60389	-2.60389
DTH	rs63000	TGCAGTTCAGTCGGTACCTCAAGCTGTATGTGCTGCTGAAACGGGACCGAGTTCCCCTTGGTGC	8	41546	0.000159182	0.0704698	298	0.0955678	0.140603	-2.85261	-2.85261
DTH	rs22853	TGCAGCCCAATCTCACAGGCGAGGCCGCCGTCCACCCCCGCATCGCGCCCCTACCCCGTTGTAG	10	61015	0.0005988	0.149329	298	0.0955678	0.13261	2.09743	2.09743
DTH	rs34995	TGCAGCTAGCGTCGTAGTGGGTGAGTGCGTAGGCGAGCGCCGAGATCGGAAGAGCGGGATCACC	14	35359	0.000781212	0.0922819	298	0.0955678	0.131026	2.35352	2.35352
DTH	rs34996	TGCAGCTAGCGTCGTAGTGGGTGAGTGCGTAGGCGAGCGCCGAGATCGGAAGAGCGGGATCACC	14	35359	0.000781212	0.0922819	298	0.0955678	0.131026	2.35352	2.35352
DTH	rs48629	TGCAGGCGTGGTGTCCATGCGAGCCATTCTTCGCCCAACCGTAGGCTCGGCCCCATGCGAGGCA	16	99391	0.000226147	0.360738	298	0.0955678	0.13847	-1.62521	-1.62521
DTH	rs48630	TGCAGGCGTGGTGTCCATGCGAGCCATTCTTCGCCCGACCGTAGACTCGGCCCCATGCGAGGCA	16	99391	0.000226147	0.360738	298	0.0955678	0.13847	-1.62521	-1.62521
DTH	rs36553	TGCAGCTCCCGAGGCGGTGTCCAACCACCTGTCCTCGATCTGCGTGATCGGCTCCGAACTATGG	17	47831	0.000166945	0.204698	298	0.0955678	0.140313	1.87823	1.87823
DTH	rs11741	TGCAGCAACGCATGGAGAATTGTCTAGTTATGTGAATTATTGGAGGTGGAACCATGTCAAAAGG	17	4546	0.000369756	0.10906	298	0.0955678	0.1355	2.23689	2.23689
DTH	rs11772	TGCAGCAACGCGTGGAAAATTGTCTAGTTATGTGAATTATTGGAGGTGGAACCATGTCAAAAGG	17	4546	0.000369756	0.10906	298	0.0955678	0.1355	2.23689	2.23689
DTH	rs10759	TGCAGCAAAATCCCAATCTATATTTCCAGCAAGTCTCTGGATAGTACTTATGGCCATTGTTTTC	17	86492	0.000776715	0.39094	298	0.0955678	0.13106	1.47315	1.47315
DTH	rs10760	TGCAGCAAAATCCCAATCTATATTTCCAGCAAGTCTCTGGATAGTACTTATGGCCATTGTTTTC	17	86492	0.000776715	0.39094	298	0.0955678	0.13106	1.47315	1.47315
DTH	rs10761	TGCAGCAAAATCCCAATCTATATTTCCAGCAAGTCTCTGGATAGTACTTATGGCCATTGTTTTC	17	86492	0.000776715	0.39094	298	0.0955678	0.13106	1.47315	1.47315
DTH	rs30771	TGCAGCGCGGCAGGAAGAAGCCAGTGGCCATCTCCGTGGCGTCGGCGCCCCTATACACTGCATC	19	135625	9.55e-05	0.33557	298	0.0955678	0.143727	1.90381	1.90381
DTH	rs2162	TGCAGAAGGATTCAAATGGATGAACTGAGCGGTGAAATCTTACTGGTTATTGTGAATCACAACC	19	27540	0.000282916	0.417785	298	0.0955678	0.137114	-1.54978	-1.54978
DTH	rs62710	TGCAGTTATCAACAATTCTTCCCTGATTGAATTCTACCCTGATCCAGCCGAGATCGGAAGAGCG	19	135625	0.000307355	0.348993	298	0.0955678	0.136614	1.69413	1.69413
DTH	rs60482	TGCAGTGCACTTTGAGTTCTTTTGACTGTTGGCGGACGACTTAGGAAAATAAGCAAACTAAATA	19	27540	0.000484836	0.407718	298	0.0955678	0.133873	-1.55016	-1.55016
DTH	rs46561	TGCAGGCATGCAATGCATCTCAGCCCCAAACCCCAAACTGGCGCCATGCCCATTTTGGCATTCT	19	28109	0.000663791	0.399329	298	0.0955678	0.131995	-1.51709	-1.51709
DTH	rs58298	TGCAGTCCATCATCGTCGTCCCATCCCCTGCGGTCGACCATTCCTCTTCGGAAATGGACGGTGG	19	28109	0.000800016	0.219799	298	0.0955678	0.130884	-1.54884	-1.54884
DTH	rs10602	TGCAGATTTTGGTCATCATTTTATGTGTACAGATCAGGACGAGACACGCACGAGATCCCATGCT	19	27540	0.000875503	0.411074	298	0.0955678	0.130349	-1.39744	-1.39744
DTH	rs25305	TGCAGCCGCCGAGCCATCCTCGGGAGAATAGGAGCCATCAACAAAGACCGCTCGCCAGTCTACC	20	13664	1.36e-05	0.300336	298	0.0955678	0.155816	2.01219	2.01219
DTH	rs40109	TGCAGCTGGTTGGCCTCATCGAGCGGCCGCCATCGCCCTCGCCTGCGCCACCTCGGCGCCAAGA	20	13664	0.000212151	0.325503	298	0.0955678	0.138857	1.58467	1.58467
DTH	rs65206	TGCAGTTTGTCTGTCGCAGCGGCTCGCGGCAGCGCCAACTATTGGAAATCCGTCACTCTGTAAG	20	45510	0.000403321	0.434564	298	0.0955678	0.134978	1.39508	1.39508
DTH	rs61016	TGCAGTGCTAGATTTGCAGCGTGATGCCTAAAGAAACGAACGACGACGGTAAAACATAAACACC	20	45510	0.000440517	0.451342	298	0.0955678	0.134448	1.36301	1.36301
DTH	rs30322	TGCAGCGCCGCTAAGGGGGAGAGACAAAATGATTCCCCGAGATCGGAAGAGCGGGATCACCGAC	21	157445	0.000184332	0.110738	298	0.0955678	0.13971	2.23456	2.23456
DTH	rs29555	TGCAGCGCACGTAAGCAGGCTGGAAACATGAGACGTGGCACAGAGCCGAGATCGGAAGAGCGGG	21	157445	0.000212733	0.234899	298	0.0955678	0.13884	1.75366	1.75366
DTH	rs39561	TGCAGCTGGCAAGGTACAAAACGGAACACTTCCATCCAGGTGAATGCCAAATCTGTTGACCTTC	21	157445	0.000230083	0.11745	298	0.0955678	0.138365	2.17699	2.17699
DTH	rs6818	TGCAGAGGGAGGCGTCACATGCGACGACGGTGGCGCTCGAGCGGTCCGAGATCGGAAGAGCGGG	21	157445	0.00030824	0.243289	298	0.0955678	0.136597	1.6634	1.6634
DTH	rs51159	TGCAGGGGCTCAACCTCGCCCATACGACATGGCAAAGTTTGACACGGCACGACTACCGTGAGGT	21	157445	0.00033584	0.268456	298	0.0955678	0.13608	1.61962	1.61962
DTH	rs8214	TGCAGATCCACGCCCTGAATTACCTGCAAGCAAATAATCTTATACTTCACGGTGTCATCACCAT	21	157445	0.000344899	0.10906	298	0.0955678	0.135919	2.19457	2.19457
DTH	rs4411	TGCAGACGCTTCCTTGAGATTCAGGGTCATGTGCTTGGCCAAATACCAGACCCAGCTGGTCATA	21	157445	0.000419205	0.107383	298	0.0955678	0.134746	2.18339	2.18339
DTH	rs4724	TGCAGACTACCCGAGCTCCCGAGCCAAGGCAGCCATGGCCGCCG	21	157445	0.000430953	0.233221	298	0.0955678	0.13458	1.67534	1.67534
DTH	rs33042	TGCAGCGGTGTATATTGCTTGAAATCTGTGGCTAGAAAGGAACAGCCGAGATCGGAAGAGCGGG	21	157445	0.000481429	0.102349	298	0.0955678	0.133916	2.2234	2.2234
DTH	rs37922	TGCAGCTCTCCTGAGGGGGAAACCGAGATCTGAGGCAGCCTGATGGGGATGAAGAAAATTTGAG	21	157445	0.000770382	0.105705	298	0.0955678	0.131109	2.04905	2.04905
DTH	rs10128	TGCAGATTCTACGCCGCTGCCTTGCCCATACTGTTATTAAGATTTAGCTCCCGCCTCGTTGCCT	21	157445	0.00081481	0.107383	298	0.0955678	0.130775	2.01345	2.01345
DTH	rs1941	TGCAGAAGCATGTTGTGCAGAGGCTACAGATATAGGCTGGGTTCTCAGCTCGGTCATAGCGACA	21	157445	0.000817474	0.11745	298	0.0955678	0.130756	1.94244	1.94244
DTM	rs30590	TGCAGCGCGATCGCGTCGTTGTCGGGGGTTGGGTGCGACATATGCCAATGGATGGTTTATCATG	1	49061	0.000567814	0.196309	298	0.0942688	0.131684	1.86326	1.86326
DTM	rs35751	TGCAGCTCACACACGCCAAGCCGCTCCACTCCGCCGCCACTGACGGGTCAACACCGAGCCACGC	2	37535	0.000295197	0.231544	298	0.0942688	0.13562	-1.78421	-1.78421
DTM	rs36357	TGCAGCTCCAGCTTGGCCCACACGAGCTCCAGGTAGGCGTCGCTCATGAAGTCGCTGGCGGAGC	3	67094	0.000927004	0.090604	298	0.0942688	0.128761	-2.38223	-2.38223
DTM	rs42676	TGCAGGAAGCGTTCAAGTCCACTGGGAGGAGCGGCGGCCCCCATAGCGGCCGAGATCGGAAGAG	4	59228	0.000481417	0.0788591	298	0.0942688	0.132673	2.43673	2.43673
DTM	rs42677	TGCAGGAAGCGTTCAAGTCCACTGGGAGGAGCGGCGGCCCCCATAGCGGCCGAGATCGGAAGAG	4	59228	0.000481417	0.0788591	298	0.0942688	0.132673	2.43673	2.43673
DTM	rs63070	TGCAGTTCATGGCGAGCCCCGTGCCGCAAACGCCGAAGCAATCTGATGCCAGCGGAAGACACGC	5	0	0.000681799	0.0788591	298	0.0942688	0.13059	-2.60458	-2.60458
DTM	rs17637	TGCAGCAGGAACCAATAACTGATGGTTTCTATTGACGGAAATTGGAAGAAGTTCAGAAATAATA	6	73660	0.000169823	0.0939597	298	0.0942688	0.138976	-2.81134	-2.81134
DTM	rs7047	TGCAGAGTACAACATACACACAGTTAAAATGCAAGGCTTGTTCGACAAATAGCCCTTTCTAAGG	6	78206	0.00031864	0.0973154	298	0.0942688	0.135158	-2.42386	-2.42386
DTM	rs7048	TGCAGAGTACAACATACACACAGTTAAAATGCAAGGCTTGTTCGACAAATAGCCCTTTCTAAGG	6	78206	0.00031864	0.0973154	298	0.0942688	0.135158	-2.42386	-2.42386
DTM	rs3248	TGCAGACACACATTTCTCATCATCATGAAAAACAGAGGGGTACAACAAGGCATTCACCAGTGCC	6	74796	0.000486828	0.0889262	298	0.0942688	0.132606	-2.46788	-2.46788
DTM	rs3249	TGCAGACACACATTTCTCATCATCATGAAAAACAGAGGGGTACAACAAGGCATTCACCAGTGCC	6	74796	0.000486828	0.0889262	298	0.0942688	0.132606	-2.46788	-2.46788
DTM	rs29320	TGCAGCGATTCCTTACTCCTCACTAGCAACGTTGGAGCGTAAGAAAAAGCAATGCCCACCTCGG	6	77069	0.000550262	0.129195	298	0.0942688	0.131872	-2.08043	-2.08043
DTM	rs19969	TGCAGCATGGGTCCCTCTCTGGCCAACCACTCTTGGTCAGCTATGAACACCGCTCCATATCCCA	6	79343	0.000636983	0.120805	298	0.0942688	0.130996	-2.26659	-2.26659
DTM	rs19970	TGCAGCATGGGTCCCTCTCTGGCCAACCACTCTTGGTCAGCTATGAACACCGCTCCATATCCCA	6	79343	0.000636983	0.120805	298	0.0942688	0.130996	-2.26659	-2.26659
DTM	rs29477	TGCAGCGCACAAGACAGAAAAGCATGCACAGCCAACAAGCACAAGCACACCGCCATGCTCGTCT	6	77069	0.000895597	0.0922819	298	0.0942688	0.128966	-2.43549	-2.43549
DTM	rs32636	TGCAGCGGGCGGCGGCGGAGGAGCTCGTGTGGTGACGGATCGATGGAAGCAACTCGCATTGGCC	6	78206	0.000953251	0.0973154	298	0.0942688	0.128595	-2.31778	-2.31778
DTM	rs63000	TGCAGTTCAGTCGGTACCTCAAGCTGTATGTGCTGCTGAAACGGGACCGAGTTCCCCTTGGTGC	8	41546	7.98e-05	0.0704698	298	0.0942688	0.143599	-2.86823	-2.86823
DTM	rs61279	TGCAGTGGAGCTTCGTCGCGGGTCGTAGGCTGCAACGGAGCTCCGTCGGTGCTACATTGGAGCA	13	81149	0.000168357	0.40604	298	0.0942688	0.139028	-1.81651	-1.81651
DTM	rs34995	TGCAGCTAGCGTCGTAGTGGGTGAGTGCGTAGGCGAGCGCCGAGATCGGAAGAGCGGGATCACC	14	35359	0.000915544	0.0922819	298	0.0942688	0.128835	2.22598	2.22598
DTM	rs34996	TGCAGCTAGCGTCGTAGTGGGTGAGTGCGTAGGCGAGCGCCGAGATCGGAAGAGCGGGATCACC	14	35359	0.000915544	0.0922819	298	0.0942688	0.128835	2.22598	2.22598
DTM	rs48629	TGCAGGCGTGGTGTCCATGCGAGCCATTCTTCGCCCAACCGTAGGCTCGGCCCCATGCGAGGCA	16	99391	0.000661407	0.360738	298	0.0942688	0.130771	-1.4399	-1.4399
DTM	rs48630	TGCAGGCGTGGTGTCCATGCGAGCCATTCTTCGCCCGACCGTAGACTCGGCCCCATGCGAGGCA	16	99391	0.000661407	0.360738	298	0.0942688	0.130771	-1.4399	-1.4399
DTM	rs11741	TGCAGCAACGCATGGAGAATTGTCTAGTTATGTGAATTATTGGAGGTGGAACCATGTCAAAAGG	17	4546	0.000809774	0.10906	298	0.0942688	0.129565	2.03042	2.03042
DTM	rs11772	TGCAGCAACGCGTGGAAAATTGTCTAGTTATGTGAATTATTGGAGGTGGAACCATGTCAAAAGG	17	4546	0.000809774	0.10906	298	0.0942688	0.129565	2.03042	2.03042
DTM	rs30771	TGCAGCGCGGCAGGAAGAAGCCAGTGGCCATCTCCGTGGCGTCGGCGCCCCTATACACTGCATC	19	135625	8.91e-05	0.33557	298	0.0942688	0.142924	1.85175	1.85175
DTM	rs62710	TGCAGTTATCAACAATTCTTCCCTGATTGAATTCTACCCTGATCCAGCCGAGATCGGAAGAGCG	19	135625	0.00025446	0.348993	298	0.0942688	0.136518	1.66557	1.66557
DTM	rs9538	TGCAGATGGGGGACGCGCGCGCTCGTCTACGTACCTTGGCCAGGCAGGAAGAAGCTGGGGCGGC	19	106018	0.000596949	0.125839	298	0.0942688	0.131384	2.15364	2.15364
DTM	rs46561	TGCAGGCATGCAATGCATCTCAGCCCCAAACCCCAAACTGGCGCCATGCCCATTTTGGCATTCT	19	28109	0.00097423	0.399329	298	0.0942688	0.128466	-1.41	-1.41
DTM	rs25305	TGCAGCCGCCGAGCCATCCTCGGGAGAATAGGAGCCATCAACAAAGACCGCTCGCCAGTCTACC	20	13664	4.35e-05	0.300336	298	0.0942688	0.147354	1.80963	1.80963
DTM	rs40109	TGCAGCTGGTTGGCCTCATCGAGCGGCCGCCATCGCCCTCGCCTGCGCCACCTCGGCGCCAAGA	20	13664	0.000446512	0.325503	298	0.0942688	0.133125	1.44136	1.44136
GY	rs47804	TGCAGGCGAGGGATCCCCTCGCAAGATTCAAGAAGCTAGGTGAGCGGCGGCGGATCTTTACCTG	4	92517	0.000101359	0.0989933	298	0.0848259	0.133203	0.148374	0.148374
GY	rs58116	TGCAGTCCAATTGAATGAAAACAAAGAGACAGGAGGGCATTGACACTTGGGACATGAGCATGGT	5	67141	0.000291819	0.151007	298	0.0848259	0.126691	0.132974	0.132974
GY	rs34348	TGCAGCTAAGCCCCCGAGTGGGAGGTCCGCTCTCCACTCAGAAGGATTTTTGCGGCATACCTCA	5	59184	0.000516057	0.312081	298	0.0848259	0.123222	0.101534	0.101534
GY	rs34349	TGCAGCTAAGCCCCCGAGTGGGAGGTCCGCTCTCCACTCAGAAGGATTTTTGCGGCATACCTCA	5	59184	0.000516057	0.312081	298	0.0848259	0.123222	0.101534	0.101534
GY	rs782	TGCAGAAATAAGGTGAGAGAAATGCCTCCTGTTACAGCCTTACATGTGAAGCGAAATAAGCATT	5	67141	0.000560588	0.16443	298	0.0848259	0.12272	0.119	0.119
GY	rs44017	TGCAGGAGAGGGTTACCGTGCCAAGGACGGCGTGGAAGCTAGCCGACATCTTCATCCTCTGCCT	8	21628	0.000181511	0.275168	298	0.0848259	0.129603	0.0944769	0.0944769
GY	rs7912	TGCAGATATTCCAACAAAATCAATATGTCTGGCGACCATCATGGCGACGGGCGTGGCGACGGGA	8	19353	0.000517168	0.280201	298	0.0848259	0.123208	0.0850934	0.0850934
GY	rs64819	TGCAGTTTCATCATCAGATCCCAGTACGAGGCCAAGCGAGGGAACGGCAGGGTCTCTCGTCCCT	13	38892	0.000392011	0.310403	298	0.0848259	0.124891	0.0825635	0.0825635
GY	rs64820	TGCAGTTTCATCATCAGATCCCAGTACGAGGCCAAGCGAGGGAACGGCAGGGTCTCTCGTCCCT	13	38892	0.000392011	0.310403	298	0.0848259	0.124891	0.0825635	0.0825635
GY	rs65094	TGCAGTTTGCGGCCAGATATGCTGCCTTCGCCAGCTGAATAAAGTGCCGTAGAGCGGAGTGCAT	14	49005	0.000291054	0.41443	298	0.0848259	0.126707	0.0798919	0.0798919
GY	rs12044	TGCAGCAAGAATGCTGGGATGTCTGCCGCCGAGATCGGAAGAGCGGGATCACCGACTGCCCATA	14	145902	0.000376887	0.0855705	298	0.0848259	0.125131	0.13919	0.13919
GY	rs12045	TGCAGCAAGAATGCTGGGATGTCTGCCGCCGAGATCGGAAGAGCGGGATCACCGACTGCCCATA	14	145902	0.000376887	0.0855705	298	0.0848259	0.125131	0.13919	0.13919
GY	rs4208	TGCAGACGACTTAATCAGACGGCTGAAAGTGGACCACCGAACGATTAGGCCG	15	30698	0.000347437	0.454698	298	0.0848259	0.125626	-0.0786862	-0.0786862
GY	rs16907	TGCAGCAGCCGTCCGCCTAGAGCTAGAGGCCGCCAGGAGCGCCAGCCAGGAGTTCACTAGCGAA	17	47831	0.00034379	0.187919	298	0.0848259	0.125691	0.105131	0.105131
GY	rs13264	TGCAGCAATTGAGAACACAGAAGACGAAGACGGCGGCCTCCCTCCTGAGGTCGCCCCCAAGACG	17	48967	0.00046757	0.318792	298	0.0848259	0.12382	0.0926027	0.0926027
GY	rs33907	TGCAGCGTGGTGCCCGCCGAGTATGGCATGAATTTCAGCCAGGAGATTCCGCCCTTCCTCTTCG	17	48967	0.000864524	0.370805	298	0.0848259	0.120108	0.0798568	0.0798568
GY	rs5695	TGCAGAGATGGCTTGCAAATTGCAACTGACTGACAATGAATAAGCTAGTAATCTTGGCTTGTTT	19	53716	0.000563663	0.13255	298	0.0848259	0.122687	0.110075	0.110075
GY	rs14218	TGCAGCACCCAGCGTGCTGCACCCACAGCTCAAGCGCCCCCCTCGAAAGCAGCTCGCTGGCGAA	20	51193	0.000299777	0.189597	298	0.0848259	0.126527	0.103544	0.103544
GY	rs14485	TGCAGCACCGCTTCAGTGGTGTCGCGGGTGAGGCTCTTCTCCTCGTCGGCGCGGACCGAGATCG	20	51193	0.000311254	0.204698	298	0.0848259	0.126297	0.101233	0.101233
GY	rs44386	TGCAGGAGCGTCAAGCGCTATGCCGACCACCGATCCCTCCGCCGCTGCTGCTGCGTGAGGCTCC	20	51193	0.000627227	0.191275	298	0.0848259	0.122041	0.0963136	0.0963136
ID1	rs51436	TGCAGGGGTGTCCCAACTCAGACCATCACAAGCTCTCACCGTCAACGAAGGAATAGACCTTCTC	5	60320	0.000328557	0.0738255	298	0.0863073	0.127365	0.24138	0.24138
ID1	rs31696	TGCAGCGGCAGATAGCAGCCCGACAAAAATTGTGACTTGACATATCTCCACATACGACGAACGA	14	145902	0.00087259	0.258389	298	0.0863073	0.121462	-0.158677	-0.158677
ID1	rs31697	TGCAGCGGCAGATAGCAGCCCGACAAAAATTGTGACTTGACATATCTCCACATACGACGAACGA	14	145902	0.00087259	0.258389	298	0.0863073	0.121462	-0.158677	-0.158677
ID1	rs49002	TGCAGGCTCTGCATCTCCATCCCAAGTCCGTTCTCCTTCTGTCGATTTTCGCCTACTAATGAGA	17	48399	4.23e-05	0.5	298	0.0863073	0.140018	0.150667	0.150667
ID1	rs14201	TGCAGCACCCAGAAACAACATCGCCCGCCCCGAGGCGCTAGTCGGTCGCGACCCCGAGATCGGA	17	67160	0.000349114	0.434564	298	0.0863073	0.126996	0.138797	0.138797
ID2	rs52123	TGCAGGGTTTTGAGAGAAGAACTGATCCCACCTTTCAGGGAAGACCGAGATCGGAAGAGCGGGA	1	114237	0.000986208	0.424497	298	0.0673609	0.102497	-0.122616	-0.122616
ID2	rs6767	TGCAGAGGCTGCAAGATGGGACGCAAATTCGTCTCCAAGGTACAAGATTTGTTTGATCGAGCTG	2	76285	0.000964697	0.312081	298	0.0673609	0.102631	0.123764	0.123764
ID2	rs8572	TGCAGATCGCAACAACAGCTCCATACCGACCCCCACGACCTACCGCAGCATCCATGTTCAGCTT	4	39273	0.000829039	0.384228	298	0.0673609	0.103558	0.146955	0.146955
ID2	rs8504	TGCAGATCGAAGATTCAAAGATCGACAGCCAAGCGAGCAGTCGGCCAAGAAAGGGGCAGCACCC	4	40409	0.000880838	0.469799	298	0.0673609	0.103187	0.122977	0.122977
ID2	rs33726	TGCAGCGTGCCCCCGTGATCCATAGATCGATCTTGGTTGTCCCGCGGTGTTATCCAATCTATCG	5	67141	4.2e-05	0.42953	298	0.0673609	0.122236	0.163404	0.163404
ID2	rs28356	TGCAGCGACGAGTGCCGCCACGAGCAGATGCAGCTCGACGCCGCCTGCGCCAGGCAGGCGGCCA	5	67141	0.000554534	0.407718	298	0.0673609	0.10603	0.163782	0.163782
ID2	rs5205	TGCAGAGAAGACAGGAGGATCACGGAGCTCCCTTGCAGCTCCAGACCGAGATCGGAAGAGCGGG	13	29578	0.000632864	0.184564	298	0.0673609	0.105216	-0.153746	-0.153746
ID2	rs54746	TGCAGGTTAAGATGGGGGGCCTTCACGGCTGCGTGGGCGACATGGAGGCGGCGGCGCTACGGCG	14	145902	0.000958782	0.265101	298	0.0673609	0.102669	-0.134418	-0.134418
ID2	rs36483	TGCAGCTCCCAGCCCAAAGGGGGAGCTGCTTATTTGGGCGCCTCTGCTCAAGCACCGAGATCGG	17	94461	6e-05	0.0704698	298	0.0673609	0.119964	-0.256916	-0.256916
ID2	rs36484	TGCAGCTCCCAGCCCAAAGGGGGAGCTGCTTATTTGGGCGCCTCTGCTCAAGCACCGAGATCGG	17	94461	6e-05	0.0704698	298	0.0673609	0.119964	-0.256916	-0.256916
ID2	rs49649	TGCAGGGACGGACTCTTAAATCTGATTTGCTCGTTGCCGAGATCGGAAGAGCGGGATCACCGAC	17	94461	0.000657435	0.0805369	298	0.0673609	0.104982	-0.209038	-0.209038
ID2	rs21458	TGCAGCCACTAGGAGGTGATGATGCGTCGCCCCATTGACAAGAGCAGGGTGGTGGATTGGATTG	17	46126	0.000776032	0.135906	298	0.0673609	0.103963	0.186394	0.186394
ID2	rs21459	TGCAGCCACTAGGAGGTGATGATGCGTCGCCCCATTGACAAGAGCAGGGTGGTGGATTGGATTG	17	46126	0.000776032	0.135906	298	0.0673609	0.103963	0.186394	0.186394
ID2	rs25305	TGCAGCCGCCGAGCCATCCTCGGGAGAATAGGAGCCATCAACAAAGACCGCTCGCCAGTCTACC	20	13664	0.000252045	0.300336	298	0.0673609	0.110921	-0.145715	-0.145715
IL1	rs6340	TGCAGAGGAACTCAAGGGCGACTTCATAGCCATCCACAAAATGAGGAACATGCATGCTCCCCAG	1	87736	0.000764369	0.0922819	298	0.155946	0.189229	-0.62546	-0.62546
IL1	rs39648	TGCAGCTGGCGCTCACCTCTTGAGGGGCCCCCTTAGACGCGGTGATAAGCTCCACATGATTGTC	4	59228	9.93e-05	0.436242	298	0.155946	0.200759	0.677442	0.677442
IL1	rs39649	TGCAGCTGGCGCTCACCTCTTGAGGGGCCCCCTTAGACGCGGTGATAAGCTCCACATGATTGTC	4	59228	9.93e-05	0.436242	298	0.155946	0.200759	0.677442	0.677442
IL1	rs62181	TGCAGTGTGCGCGAAGGCAGAAGACACAAGAAAGCAGTGTGCGCGCCATCACAGCGTTAGTGCA	4	59228	0.00011945	0.42953	298	0.155946	0.199704	0.617817	0.617817
IL1	rs14691	TGCAGCACCTTGACATTGCGACTGCACGCCCCACCCTAGCTATCAACACGCCGAGGCAGCGCCA	4	51249	0.000185334	0.256711	298	0.155946	0.1972	-0.525567	-0.525567
IL1	rs19673	TGCAGCATGCACAAAGAAGCACATACATCAGTGCACCACGCACACAGCACTACACCACACACGC	4	59228	0.000215596	0.426174	298	0.155946	0.196341	0.618358	0.618358
IL1	rs38462	TGCAGCTGATCATATGGCACTTGGAGGCGGTCGAACGTCTCAATGGAAAGAACATTGAGTCCTG	4	59228	0.000445746	0.434564	298	0.155946	0.192243	0.639	0.639
IL1	rs20621	TGCAGCCAACAACGACGCCTGTTGTCGGTGTCAAAACCGAGATCGGAAGAGCGGGATCACCGAC	4	59228	0.00047553	0.421141	298	0.155946	0.19188	0.601401	0.601401
IL1	rs33741	TGCAGCGTGCCTGTGGCTATACGTACTGATCGTTTCCCCGTGTTCCTCCACACGGGCAGGTTCG	4	59228	0.000497237	0.402685	298	0.155946	0.19163	0.561187	0.561187
IL1	rs2922	TGCAGAATTATCAAATAATCCAGAAGCTAATCCGTAAAATCGCCAAAGAGATACGATTTCTCAT	8	6843	0.000323898	0.231544	298	0.155946	0.194039	-0.437892	-0.437892
IL1	rs2923	TGCAGAATTATCAAATAATCCAGAAGCTAATCCGTAAAATCGCCAAAGAGATACGATTTCTCAT	8	6843	0.000323898	0.231544	298	0.155946	0.194039	-0.437892	-0.437892
IL1	rs33747	TGCAGCGTGCGATGCAACAACACCACGGGCCATCGGTTGGTGCCTTTGGACTCATTGTGCTAAC	8	85908	0.000540513	0.276846	298	0.155946	0.191163	0.510559	0.510559
IL1	rs13657	TGCAGCACAGAGCAGCAGCGCGTCGCCGCCACCTTCACCAGCAGCCGCGCCGAGATCGGAAGAG	8	105412	0.000573666	0.469799	298	0.155946	0.19083	-0.355969	-0.355969
IL1	rs54310	TGCAGGTGGCTGCGAAGAAGACGGCGGCGGAGATATGGGCCAGTCTCAAGGCACGTTTCGTCGG	8	45525	0.000997259	0.115772	298	0.155946	0.187753	0.534015	0.534015
IL1	rs35042	TGCAGCTAGCTTTTGTACGTGCCACGGAATCGGCAGGCTCGCTTCAACCGCGTATATATTCCGA	9	121901	0.000449203	0.100671	298	0.155946	0.192199	0.584876	0.584876
IL1	rs35043	TGCAGCTAGCTTTTGTACGTGCCACGGAATCGGCAGGCTCGCTTCAACCGCGTATATATTCCGA	9	121901	0.000449203	0.100671	298	0.155946	0.192199	0.584876	0.584876
IL1	rs10628	TGCAGATTTTTTCAACGATATATACATGAATCGATCTCCCATCCGCATGCATCCGTGCCCAAGC	11	50376	0.000189656	0.360738	298	0.155946	0.197069	0.430137	0.430137
IL1	rs10629	TGCAGATTTTTTCAACGATATATACATGAATCGATCTCCCATCCGCATGCATCCGTGCCCAAGC	11	50376	0.000189656	0.360738	298	0.155946	0.197069	0.430137	0.430137
IL1	rs48141	TGCAGGCGCTAAATAGGATTTGACAGGGTCTGCGCCCTTCGGAATTTTTATTTTTGAATGAAAA	14	105939	0.000123741	0.166107	298	0.155946	0.199502	0.551494	0.551494
IL1	rs3683	TGCAGACCACAGCAACTAGCTGTCTCCTAGGGAATAGCCACTAGCCATGGACGTTGGCCGCACA	14	124298	0.000989382	0.229866	298	0.155946	0.187797	0.423428	0.423428
IL1	rs34634	TGCAGCTACGCATCATCCACACGGGGCGGCGGGGGGAAGACGGGGTCGGCGTTGCGGAAGAAAT	16	0	0.000735441	0.0889262	298	0.155946	0.189444	-0.609499	-0.609499
IL1	rs40088	TGCAGCTGGTGTGCCACGGCTGCACCACGCTCCCGACGTGGCACTACGGCCTGTACTGGCGCAA	17	58062	0.000424277	0.449664	298	0.155946	0.19252	-0.464478	-0.464478
IL1	rs17824	TGCAGCAGGCAGCAAGACGGATCGATAGGGTAAGCATACAAGAGAGCAGAGCGCCGAGATCGGA	17	92187	0.000532101	0.145973	298	0.155946	0.19125	0.479889	0.479889
IL1	rs11220	TGCAGCAACACACCAAATAGATCATAGCCAGCTTGCTTGCACTACACGACCTAGCCCGAGATCG	17	92187	0.000552757	0.135906	298	0.155946	0.191037	0.499057	0.499057
IL1	rs19059	TGCAGCATCAAGATATGTCTTCCCCAAAGAGGAAGGGTTAAGACATGGAAGAAAAAGCAGAAGT	17	42147	0.000677596	0.0520134	298	0.155946	0.1899	-0.744877	-0.744877
IL1	rs61775	TGCAGTGGTGAAGATTATTGACTAAGGTTGATGATCATGGTGCGTTCGACCTCCAGTGCGGCAA	17	47831	0.000814247	0.057047	298	0.155946	0.188878	0.704848	0.704848
IL1	rs41853	TGCAGCTTTGCAACAATTAATAGAATCCTTCCCGTGTCGATATCCGAGATCGGAAGAGCGGGAT	17	9097	0.000951679	0.219799	298	0.155946	0.188012	-0.406824	-0.406824
IL1	rs23862	TGCAGCCCGACGGATGAGTGTGGGCAGGTTGGAGCGTGCCACGATCTCAAGCAGGAGATCGGGT	19	135056	0.000201903	0.29698	298	0.155946	0.196713	-0.467384	-0.467384
IL1	rs15526	TGCAGCACTGAAAAGGGTGGTTGGCCAGCACGAATATCGGAGGGACTGCCGCCTTGGACAGCAC	19	133352	0.000217311	0.437919	298	0.155946	0.196296	-0.371659	-0.371659
IL1	rs50030	TGCAGGGATTTCATTGTCGTCACCTTCTTGGTGTTGTTGGCAGGAAGCTTAAATGCCTTCCGTG	19	133352	0.000284083	0.436242	298	0.155946	0.194779	-0.377563	-0.377563
IL1	rs17953	TGCAGCAGGGAAGCCAAAGGTGAGGATCTCATGCCATAGCGCCG	19	66789	0.000290618	0.315436	298	0.155946	0.194651	-0.416371	-0.416371
IL1	rs61184	TGCAGTGGAATGTCTGGGACGGGTGTGCGAATAACACACGGAGGTTTACCCAGATTTGGGGCTC	19	66789	0.000329725	0.187919	298	0.155946	0.193939	-0.626355	-0.626355
IL1	rs27088	TGCAGCCTCTGGCAGGAGATGGTTTAGACGCCACACACTACTTGTCTGGCTG	19	66220	0.000368772	0.22651	298	0.155946	0.193308	-0.489216	-0.489216
IL1	rs26494	TGCAGCCTCAGAAAATGGGCTAAGTTGTCAATTGGAGGTGATGGCGGTGGGTTGTTGTTGTTGT	19	66220	0.000882609	0.263423	298	0.155946	0.18843	0.453049	0.453049
IL1	rs8429	TGCAGATCCGTGTCGCTTGCGTCCCCACACCCTCCTCCTCCTTCGCCAACTCCTCTTTCGAATC	19	133352	0.000954267	0.387584	298	0.155946	0.187997	-0.344814	-0.344814
IL1	rs60207	TGCAGTGATACATCTCGCTACTCTGCATCGCTTGCTATATGGGCCGAGATCGGAAGAGCGGGAT	20	118551	0.000359117	0.380872	298	0.155946	0.193458	-0.397858	-0.397858
IL1	rs20509	TGCAGCCAAAGCCTAAACCATCTCCACCGCCACCTGTGGTAGATCCAAAGCATAGTCAGCCACC	20	45510	0.000486368	0.0973154	298	0.155946	0.191754	0.586677	0.586677
IL1	rs20510	TGCAGCCAAAGCCTAAACCATCTCCACCGCCACCTGTGGTAGATCCAAAGCATAGTCAGCCACC	20	45510	0.000486368	0.0973154	298	0.155946	0.191754	0.586677	0.586677
IL1	rs20511	TGCAGCCAAAGCCTAAACCATCTCCACCGCCACCTGTGGTAGATCCAAAGCATAGTCAGCCACC	20	45510	0.000486368	0.0973154	298	0.155946	0.191754	0.586677	0.586677
IL1	rs3521	TGCAGACATCAAATATTTGCCTTGGCTCGGCCTCCATTTGACATACATATCTGGATCAATAGCA	20	109456	0.000951815	0.352349	298	0.155946	0.188011	-0.37623	-0.37623
IL1	rs3522	TGCAGACATCAAATATTTGCCTTGGCTCGGCCTCCATTTGACATACATATCTGGATCAATAGCA	20	109456	0.000951815	0.352349	298	0.155946	0.188011	-0.37623	-0.37623
IL2	rs29805	TGCAGCGCATGGGGACCCGCAAGACCAATCTCTTCGTCACCCAAGGCCTCCCACAGCCACAGCA	2	47847	0.000868903	0.474832	298	0.106971	0.141392	-0.685825	-0.685825
IL2	rs39648	TGCAGCTGGCGCTCACCTCTTGAGGGGCCCCCTTAGACGCGGTGATAAGCTCCACATGATTGTC	4	59228	0.000323252	0.436242	298	0.106971	0.147239	0.897869	0.897869
IL2	rs39649	TGCAGCTGGCGCTCACCTCTTGAGGGGCCCCCTTAGACGCGGTGATAAGCTCCACATGATTGTC	4	59228	0.000323252	0.436242	298	0.106971	0.147239	0.897869	0.897869
IL2	rs62181	TGCAGTGTGCGCGAAGGCAGAAGACACAAGAAAGCAGTGTGCGCGCCATCACAGCGTTAGTGCA	4	59228	0.000529034	0.42953	298	0.106971	0.144314	0.80794	0.80794
IL2	rs19673	TGCAGCATGCACAAAGAAGCACATACATCAGTGCACCACGCACACAGCACTACACCACACACGC	4	59228	0.000578723	0.426174	298	0.106971	0.143784	0.829378	0.829378
IL2	rs40046	TGCAGCTGGTCTCCACATGGTGAGGAGGAGACGAAGTGAAGGACGACGACATGGCTCATCCTCG	4	92517	0.000699759	0.0721477	298	0.106971	0.142664	1.01762	1.01762
IL2	rs16481	TGCAGCAGCAGCTAGATGTACAAGACGGCGGCAAGCTGATCTGGCTACATGAGACAAGCAGAAC	6	13642	0.000211818	0.0671141	298	0.106971	0.149766	1.12279	1.12279
IL2	rs33747	TGCAGCGTGCGATGCAACAACACCACGGGCCATCGGTTGGTGCCTTTGGACTCATTGTGCTAAC	8	85908	0.00084816	0.276846	298	0.106971	0.141533	0.725999	0.725999
IL2	rs61645	TGCAGTGGGCGGCAGGCATGGTGTGTCCTGTACGCTCGCTTGTGCCGCTGCCTGCGGTTGAGGG	10	110042	7.28e-05	0.122483	298	0.106971	0.156218	0.879443	0.879443
IL2	rs57422	TGCAGTATGAAGCATTCGTGGTGGCCATTATAGCTGTCTAGGAGGCGCACCAGGGGATGGGAGG	10	110042	0.000296105	0.107383	298	0.106971	0.147762	0.8703	0.8703
IL2	rs34775	TGCAGCTACTGGAGAAGCTCGTTCCGACCTCATCCGACCACCTCTCATCAAGCCGTGGGTACAG	10	80380	0.000691823	0.290268	298	0.106971	0.142731	-0.610997	-0.610997
IL2	rs34776	TGCAGCTACTGGAGAAGCTCGTTCCGACCTCATCCGACCACCTCTCATCAAGCCGTGGGTACAG	10	80380	0.000691823	0.290268	298	0.106971	0.142731	-0.610997	-0.610997
IL2	rs10628	TGCAGATTTTTTCAACGATATATACATGAATCGATCTCCCATCCGCATGCATCCGTGCCCAAGC	11	50376	0.000126078	0.360738	298	0.106971	0.152888	0.658741	0.658741
IL2	rs10629	TGCAGATTTTTTCAACGATATATACATGAATCGATCTCCCATCCGCATGCATCCGTGCCCAAGC	11	50376	0.000126078	0.360738	298	0.106971	0.152888	0.658741	0.658741
IL2	rs46907	TGCAGGCCATACCATAGCGGCATAGCCACCGAGACGTACGAGGAGGAAGGGAGAAGAGGCACGA	12	22781	0.000337495	0.236577	298	0.106971	0.146982	0.761143	0.761143
IL2	rs48141	TGCAGGCGCTAAATAGGATTTGACAGGGTCTGCGCCCTTCGGAATTTTTATTTTTGAATGAAAA	14	105939	0.000302016	0.166107	298	0.106971	0.147644	0.77267	0.77267
IL2	rs13078	TGCAGCAATGACTCATATCAGCAGAAAACAATGATCAAGTTAGCCATGTACTACATGCAATGTG	14	70681	0.000731527	0.100671	298	0.106971	0.142403	-0.922027	-0.922027
IL2	rs13079	TGCAGCAATGACTCATATCAGCAGAAAACAATGATCAAGTTAGCCATGTACTACATGCAATGTG	14	70681	0.000731527	0.100671	298	0.106971	0.142403	-0.922027	-0.922027
IL2	rs8943	TGCAGATGAAGACACACTCTTAGCAGGCCAATCGCTCACCGCTGGCGACAAGCTCGTCTCGAGA	14	70681	0.000964884	0.114094	298	0.106971	0.140777	-0.826477	-0.826477
IL2	rs34634	TGCAGCTACGCATCATCCACACGGGGCGGCGGGGGGAAGACGGGGTCGGCGTTGCGGAAGAAAT	16	0	0.000681913	0.0889262	298	0.106971	0.142816	-0.902569	-0.902569
IL2	rs50030	TGCAGGGATTTCATTGTCGTCACCTTCTTGGTGTTGTTGGCAGGAAGCTTAAATGCCTTCCGTG	19	133352	0.000287303	0.436242	298	0.106971	0.147942	-0.561472	-0.561472
IL2	rs23862	TGCAGCCCGACGGATGAGTGTGGGCAGGTTGGAGCGTGCCACGATCTCAAGCAGGAGATCGGGT	19	135056	0.000381407	0.29698	298	0.106971	0.146255	-0.664901	-0.664901
IL2	rs15526	TGCAGCACTGAAAAGGGTGGTTGGCCAGCACGAATATCGGAGGGACTGCCGCCTTGGACAGCAC	19	133352	0.00051811	0.437919	298	0.106971	0.144438	-0.519	-0.519
IL2	rs60207	TGCAGTGATACATCTCGCTACTCTGCATCGCTTGCTATATGGGCCGAGATCGGAAGAGCGGGAT	20	118551	7.51e-05	0.380872	298	0.106971	0.156029	-0.65715	-0.65715
LA	rs29987	TGCAGCGCCACGCTCCATGGCCATCCTTTTTGCAGATCTGACAGCACTCGCGGTCACCACCCTT	1	114237	0.000215555	0.251678	298	0.229725	0.266513	8.26271	8.26271
LA	rs52407	TGCAGGTAGATGAAACGGTGGACGTGCGGATGGTGGGACGAGACGGGGCCGCCGTGCGTGTGAC	2	66042	2.31e-05	0.355705	298	0.229725	0.278212	-8.75799	-8.75799
LA	rs16264	TGCAGCAGCACAGCCACCTCATCGGTTAGATGACCAGGCTCCAGGACCCCGACCGCATGTCGAA	4	59228	0.00027052	0.0587248	298	0.229725	0.265342	-14.0699	-14.0699
LA	rs46752	TGCAGGCCACAGTAATTATTCTGTCTTTTCTTTCTTACTCTTCTTTGATGTTTGTCACACACCG	5	6832	6.46e-05	0.437919	298	0.229725	0.27279	-7.79151	-7.79151
LA	rs43657	TGCAGGACGGATTGTTCGGCTGCAAGAGATGGATAGTGAAAGCCATGCTCAATTTTTTTCTAGG	5	6832	0.000456274	0.0838926	298	0.229725	0.262661	-11.4377	-11.4377
LA	rs55375	TGCAGGTTGTTGCTACTTAGCTGACTGATTTACATATATGGAACCATGGTTATCTGTGTTAATT	10	146426	0.000983792	0.0553691	298	0.229725	0.25876	13.702	13.702
LA	rs31838	TGCAGCGGCCAGCCGTCGCCAGGCAGCTTCACCGCGCGCGCGCACCATGCCATCTCGACGACCT	14	64992	0.000231018	0.421141	298	0.229725	0.266156	-8.02492	-8.02492
LA	rs23452	TGCAGCCCCAGGGCACAAAGCGCATGGTCCTCCTCACGCACTTCGAGCGTGGATTTGGGCTACC	14	127712	0.000727676	0.206376	298	0.229725	0.260285	-7.66872	-7.66872
LA	rs58080	TGCAGTCCAACGGCCAGGTCGAGCGAGCCAACGGCCTCATCCTATCGGGCATCAAGCCGCGACT	15	30698	8.58e-05	0.16443	298	0.229725	0.271303	10.0798	10.0798
LA	rs56041	TGCAGTAATTTCCACAAGCTGTGGCTGTTGTACCTCCAGGGGCTGCGTACTTGAACGGCCAGAG	15	30698	0.000670823	0.189597	298	0.229725	0.260698	8.35	8.35
LA	rs56042	TGCAGTAATTTCCACAAGCTGTGGCTGTTGTACCTCCAGGGGCTGCGTACTTGAACGGCCAGAG	15	30698	0.000670823	0.189597	298	0.229725	0.260698	8.34598	8.34598
LA	rs56043	TGCAGTAATTTCCACAAGCTGTGGCTGTTGTACCTCCAGGGGCTGCGTACTTGAACGGCCAGAG	15	30698	0.000670823	0.189597	298	0.229725	0.260698	8.34598	8.34598
LA	rs53936	TGCAGGTGCCACCGAAGACCGTCATGGTCTGGTCGGCCGCCGCGGGCATGCCGTCTGAGAGAAG	16	99391	0.000432918	0.0755034	298	0.229725	0.262929	-12.1301	-12.1301
LA	rs45027	TGCAGGAGTGTCGCTCTTCCCCGCCGCTCTGGTCACTCAAATCCGTCTGCGCGCGGCCGCCTCT	16	99391	0.000959441	0.0687919	298	0.229725	0.258886	11.4347	11.4347
LA	rs36378	TGCAGCTCCAGTAGAGGCATCTGAGGCATGCCCAAAGGGGCCTCAGCAGGCCCCGCCGCTGCGG	17	47831	0.000137565	0.372483	298	0.229725	0.26884	-7.87447	-7.87447
LA	rs65339	TGCAGTTTTCATGGTTGTTATGGTGCTACTCCCAAGCATGTTGTTCATCTTGCCGCAATGGCAG	20	45510	5.87e-05	0.347315	298	0.229725	0.273291	7.60279	7.60279
LA	rs65340	TGCAGTTTTCATGGTTGTTATGGTGCTACTCCCAAGCATGTTGTTCATCTTGCCGCAATGGCAG	20	45510	5.87e-05	0.347315	298	0.229725	0.273291	7.60279	7.60279
LA	rs38534	TGCAGCTGCAACAACCGCTCGAGCAAAAGCTAGCAGAGAGAGAAAAGAAGGAACCGTGCATGGA	20	45510	8.77e-05	0.417785	298	0.229725	0.271185	7.17067	7.17067
LA	rs65206	TGCAGTTTGTCTGTCGCAGCGGCTCGCGGCAGCGCCAACTATTGGAAATCCGTCACTCTGTAAG	20	45510	0.000222786	0.434564	298	0.229725	0.266343	6.77681	6.77681
LA	rs61016	TGCAGTGCTAGATTTGCAGCGTGATGCCTAAAGAAACGAACGACGACGGTAAAACATAAACACC	20	45510	0.000506453	0.451342	298	0.229725	0.262128	6.27669	6.27669
LS	rs41096	TGCAGCTTCTGAAAAGGGGATAATATGGAGAGTGGGCGACGGGAAAAACATCCAAATTCAGCGC	1	34278	0.000600472	0.16443	298	0.178339	0.211977	-0.0703903	-0.0703903
LS	rs41097	TGCAGCTTCTGAAAAGGGGATAATATGGAGAGTGGGCGACGGGAAAAACATCCAAATTCAGCGC	1	34278	0.000600472	0.16443	298	0.178339	0.211977	-0.0703903	-0.0703903
LS	rs29987	TGCAGCGCCACGCTCCATGGCCATCCTTTTTGCAGATCTGACAGCACTCGCGGTCACCACCCTT	1	114237	0.000643766	0.251678	298	0.178339	0.2116	0.0642095	0.0642095
LS	rs52407	TGCAGGTAGATGAAACGGTGGACGTGCGGATGGTGGGACGAGACGGGGCCGCCGTGCGTGTGAC	2	66042	8.25e-05	0.355705	298	0.178339	0.222905	-0.068181	-0.068181
LS	rs62058	TGCAGTGTCCGCACGATGGAGAAGACGGTTCACTGAATGAACCTCTGCACCTACTTCCCGAGAT	2	19338	0.000251991	0.10906	298	0.178339	0.21672	0.0918043	0.0918043
LS	rs46752	TGCAGGCCACAGTAATTATTCTGTCTTTTCTTTCTTACTCTTCTTTGATGTTTGTCACACACCG	5	6832	4.07e-05	0.437919	298	0.178339	0.226865	-0.0670976	-0.0670976
LS	rs43657	TGCAGGACGGATTGTTCGGCTGCAAGAGATGGATAGTGAAAGCCATGCTCAATTTTTTTCTAGG	5	6832	0.000623352	0.0838926	298	0.178339	0.211774	-0.0941088	-0.0941088
LS	rs58080	TGCAGTCCAACGGCCAGGTCGAGCGAGCCAACGGCCTCATCCTATCGGGCATCAAGCCGCGACT	15	30698	1.83e-05	0.16443	298	0.178339	0.231398	0.0929404	0.0929404
LS	rs56041	TGCAGTAATTTCCACAAGCTGTGGCTGTTGTACCTCCAGGGGCTGCGTACTTGAACGGCCAGAG	15	30698	0.000204647	0.189597	298	0.178339	0.217866	0.0769826	0.0769826
LS	rs56042	TGCAGTAATTTCCACAAGCTGTGGCTGTTGTACCTCCAGGGGCTGCGTACTTGAACGGCCAGAG	15	30698	0.000204647	0.189597	298	0.178339	0.217866	0.0769826	0.0769826
LS	rs56043	TGCAGTAATTTCCACAAGCTGTGGCTGTTGTACCTCCAGGGGCTGCGTACTTGAACGGCCAGAG	15	30698	0.000204647	0.189597	298	0.178339	0.217866	0.0769826	0.0769826
LS	rs54514	TGCAGGTGGTTGAAGGCAGCCCCCCTTCTCAACCGAATCGTGTGCTCTCCATCAAACAAGGCCT	15	17055	0.000908913	0.0637584	298	0.178339	0.209736	0.114939	0.114939
LS	rs45027	TGCAGGAGTGTCGCTCTTCCCCGCCGCTCTGGTCACTCAAATCCGTCTGCGCGCGGCCGCCTCT	16	99391	0.000502414	0.0687919	298	0.178339	0.212946	0.101869	0.101869
LS	rs36378	TGCAGCTCCAGTAGAGGCATCTGAGGCATGCCCAAAGGGGCCTCAGCAGGCCCCGCCGCTGCGG	17	47831	0.000107156	0.372483	298	0.178339	0.221449	-0.0674945	-0.0674945
LS	rs38534	TGCAGCTGCAACAACCGCTCGAGCAAAAGCTAGCAGAGAGAGAAAAGAAGGAACCGTGCATGGA	20	45510	0.000410747	0.417785	298	0.178339	0.214044	0.0541353	0.0541353
LS	rs65339	TGCAGTTTTCATGGTTGTTATGGTGCTACTCCCAAGCATGTTGTTCATCTTGCCGCAATGGCAG	20	45510	0.000897133	0.347315	298	0.178339	0.209806	0.052679	0.052679
LS	rs65340	TGCAGTTTTCATGGTTGTTATGGTGCTACTCCCAAGCATGTTGTTCATCTTGCCGCAATGGCAG	20	45510	0.000897133	0.347315	298	0.178339	0.209806	0.052679	0.052679
NFN	rs9654	TGCAGATGTACGAGTGGGGACGAATCTTAGCCGTTGCATAAAAATCTGACGGTACTTAAAAAAC	1	87736	0.000785225	0.0755034	298	0.127179	0.161372	-0.214346	-0.214346
NFN	rs49610	TGCAGGGACCTAGGACCTCCAGACGGCCATGTACTATGCCCGCGCGTTCGAGCGCCGCGCGGTT	2	106992	0.000822324	0.33557	298	0.127179	0.161107	0.145693	0.145693
NFN	rs44110	TGCAGGAGATTTGGATGCGCCTCTACTATGTGATCTGATCGTTGTCTTCCCCACGCCATCCTTC	5	54636	0.000313393	0.350671	298	0.127179	0.166682	0.136993	0.136993
NFN	rs58741	TGCAGTCCTCGTCGCTTCCCCCTTGGGGGCGATGCCTTGGATGTCCGAGATCGGAAGAGCGGGA	5	54636	0.000341147	0.271812	298	0.127179	0.166188	0.152771	0.152771
NFN	rs52838	TGCAGGTCAGTGGCGAGCTGCTGGTCCTGCGGGTTGCATATGCTTGTGTGATCTGTGATGATGG	5	54636	0.000342385	0.27349	298	0.127179	0.166167	0.152657	0.152657
NFN	rs25887	TGCAGCCGTCCCAAAGATACACACTTCCCCCGAGGCAAGCGTGCAATCCCCCGAGATCGGAAGA	5	59184	0.000931623	0.216443	298	0.127179	0.160393	-0.166075	-0.166075
NFN	rs58173	TGCAGTCCACGCTCCCAGACAGCGTGGACTGGAGGGCCCGAGATCGGAAGAGCGGGATCACCGA	6	22050	0.000208628	0.124161	298	0.127179	0.169058	-0.198491	-0.198491
NFN	rs62764	TGCAGTTATGGAAACCGCTTAGCAAGCAACATGCTCAAGACGACATCGACCAGATCACCGTGGA	8	62576	7.7e-05	0.129195	298	0.127179	0.174937	0.271369	0.271369
NFN	rs62763	TGCAGTTATGGAAACCGCTTAGCAAGCAACATGCTCAAGACGACATCGACCAGATCACCGTGGA	8	62576	0.000150246	0.13255	298	0.127179	0.170985	0.257226	0.257226
NFN	rs23036	TGCAGCCCACTTTTTGCCGCGTGGCTCGGTGATATAAAACCACTGATGCTGCCACTCCTTGACG	8	60871	0.000192174	0.167785	298	0.127179	0.169539	0.219858	0.219858
NFN	rs8397	TGCAGATCCGCCGATCATTGCGCTTGTCGCCATCAGATCTACTCATTCCACCTCGCCATTGGCC	8	47798	0.000201694	0.439597	298	0.127179	0.169256	0.146032	0.146032
NFN	rs10133	TGCAGATTCTAGTGCGCGCACCGCAAACCCAAGACGGCTGCTGTCCTATCACTACTCAGACGAG	8	51209	0.000308158	0.380872	298	0.127179	0.16678	0.145245	0.145245
NFN	rs15145	TGCAGCACGGCAAGGTTCACATCGAAACAACGAAGCAACTGAAGAAAGCTACAGGAGAGGAGAG	8	60303	0.000638757	0.112416	298	0.127179	0.162559	0.246875	0.246875
NFN	rs5683	TGCAGAGATGCGAGTAGCTTTTTTTGAAAGGGAGATGCGAGTAGCTGAAGTCTGAAGAAACGCA	8	51209	0.000712745	0.394295	298	0.127179	0.161928	0.132376	0.132376
NFN	rs30276	TGCAGCGCCGCCGCGCCCTTGTCCAGCAGCATCGTCGACGTGGTCGTCGGCTTCCCCGAGATCG	8	52346	0.00073341	0.327181	298	0.127179	0.161764	-0.178303	-0.178303
NFN	rs29750	TGCAGCGCATCGCCACTAGGGCGGAAGAGGCTGTGGCAGCAGCTTCCGCGGGCGAGTTCGGGGT	8	45525	0.000886457	0.107383	298	0.127179	0.160677	0.182337	0.182337
NFN	rs34775	TGCAGCTACTGGAGAAGCTCGTTCCGACCTCATCCGACCACCTCTCATCAAGCCGTGGGTACAG	10	80380	0.000898081	0.290268	298	0.127179	0.160602	-0.139729	-0.139729
NFN	rs34776	TGCAGCTACTGGAGAAGCTCGTTCCGACCTCATCCGACCACCTCTCATCAAGCCGTGGGTACAG	10	80380	0.000898081	0.290268	298	0.127179	0.160602	-0.139729	-0.139729
NFN	rs24002	TGCAGCCCGCCCAAGGACGAGCTCGACGCTTCAACGAGCGGCTCCCTGGACTCGTCAGACGTGA	11	56065	0.000663483	0.337248	298	0.127179	0.16234	0.174522	0.174522
NFN	rs20272	TGCAGCATTGACCTCGATCCCAACCCACGAGGCCCTGCTG	14	50710	0.000596569	0.404362	298	0.127179	0.162953	-0.130527	-0.130527
NFN	rs53936	TGCAGGTGCCACCGAAGACCGTCATGGTCTGGTCGGCCGCCGCGGGCATGCCGTCTGAGAGAAG	16	99391	0.000686011	0.0755034	298	0.127179	0.162148	-0.225344	-0.225344
NFN	rs28478	TGCAGCGACGGCTTCCTCGACGGCAGGAGGTACTGCGAGCTCTTCTTCCGAGATCGGAAGAGCG	17	0	6.73e-05	0.130872	298	0.127179	0.17573	0.209493	0.209493
NFN	rs41853	TGCAGCTTTGCAACAATTAATAGAATCCTTCCCGTGTCGATATCCGAGATCGGAAGAGCGGGAT	17	9097	0.000105009	0.219799	298	0.127179	0.173097	-0.166045	-0.166045
NFN	rs39281	TGCAGCTGCTGGAAGGACGGGTGGTGGTGGTAGATGGGGACCCCTCTTATAGGCTTGAGCAAGG	17	1137	0.00029108	0.0855705	298	0.127179	0.167112	0.247067	0.247067
NFN	rs10049	TGCAGATTCCATGCAGCCACAAACGCCAACTGCTGGGCCGTCCTCGCCTCCTCAAGCTCAAGCC	17	46694	0.000436845	0.22651	298	0.127179	0.164753	-0.162292	-0.162292
NFN	rs10050	TGCAGATTCCATGCAGCCACAAACGCCAACTGCTGGGCCGTCCTCGCCTCCTCAAGCTCAAGCC	17	46694	0.000436845	0.22651	298	0.127179	0.164753	-0.162292	-0.162292
NFN	rs13118	TGCAGCAATGCCGTGCCAATGAACTATGATTTGAGGAATTGCTGAGTTACCTTTCTTTACCATC	17	55788	0.000529675	0.189597	298	0.127179	0.163639	-0.164222	-0.164222
NFN	rs65056	TGCAGTTTGCAAGAACCTGAATAGGATCAAAACGACAGATAAAAGAGAGATCCTGAAAGGGGCC	18	116526	0.000630095	0.105705	298	0.127179	0.162638	-0.192998	-0.192998
NFN	rs9457	TGCAGATGGCGAAGGGCAAAAGAAAACATCGGACAAGAGATAGGGACGGCGACCGAGATCGGAA	20	94660	0.00016697	0.486577	298	0.127179	0.170364	0.154797	0.154797
NFN	rs9458	TGCAGATGGCGAAGGGCAAAAGAAAACATCGGACAAGAGATAGGGACGGCGACCGAGATCGGAA	20	94660	0.00016697	0.486577	298	0.127179	0.170364	0.154797	0.154797
NFN	rs9459	TGCAGATGGCGAAGGGCAAAAGAAAACATCGGACAAGAGATAGGGACGGCGACCGAGATCGGAA	20	94660	0.00016697	0.486577	298	0.127179	0.170364	0.154797	0.154797
NFN	rs16844	TGCAGCAGCCGAGGTACGCCCCCGACAGCCACAATCTGCGGACGACGTACTTCGAGCGCCGCCA	20	44942	0.00095209	0.10906	298	0.127179	0.160268	0.210651	0.210651
PD	rs48591	TGCAGGCGTGCAGGGCGACAGTCTAATAATGTGGGCATCCGTCAGACTAGGATACCTGCCCGCT	2	45574	1.06e-05	0.360738	298	0.0354105	0.101325	-0.200257	-0.200257
PD	rs42664	TGCAGGAAGCGGATCGGATTTCTGCTGGAAGTGGGTACGCATCAAGTTGCAACCGTTGTAGTTT	8	75087	3.27e-05	0.169463	298	0.0354105	0.0938288	-0.194775	-0.194775
PD	rs45819	TGCAGGCAACGAGACAAGCTGGCCGAGGAACCAAACCCTCTGATTTTTGCTTCGCGAGGGCAAG	2	45574	5.63e-05	0.362416	298	0.0354105	0.090229	-0.181673	-0.181673
PD	rs44942	TGCAGGAGTATAAAAGCGAGGACTGGATCTTAAAGTGCCAGATTAAATTGCCGAGATCGGAAGA	9	92335	0.00014092	0.255034	298	0.0354105	0.0842304	-0.150232	-0.150232
PD	rs44943	TGCAGGAGTATAAAAGCGAGGACTGGATCTTAAAGTGCCAGATTAAATTGCCGAGATCGGAAGA	9	92335	0.00014092	0.255034	298	0.0354105	0.0842304	-0.150232	-0.150232
PD	rs47307	TGCAGGCCGCACACTCATCGGCGGTGGAGCCAAACATAGGTCCCACCTCAGTGGAAGCCTGTAA	2	45574	0.000185796	0.36745	298	0.0354105	0.0824354	-0.173383	-0.173383
PD	rs58336	TGCAGTCCATTCAGAAACGTCTCTCTGAGTATGATTGGGAATCATTCACAACGTTGTTATGCAC	2	45574	0.000222178	0.333893	298	0.0354105	0.0812778	-0.164294	-0.164294
PD	rs62613	TGCAGTTAGAAGGGAACACGCTTTCATAACTGAGAAAGCGTATTTTAGCTAAAGGAGGAACCG	2	45574	0.000241943	0.286913	298	0.0354105	0.0807272	-0.182135	-0.182135
PD	rs59786	TGCAGTCTTTGCTTCTCGAGGCTGAGGCCTCGTCGTGCGCCTCGAGGCCTGCAAGAGTTAGTAA	2	45574	0.000272002	0.328859	298	0.0354105	0.0799716	-0.172399	-0.172399
PD	rs59969	TGCAGTGACAGAGAAGGCAGAGCAGAAGATCCTGGCAAAACGGCATCTGGCTCGGCGAGTTCTC	2	45574	0.000423109	0.40604	298	0.0354105	0.0771328	-0.151293	-0.151293
PD	rs8706	TGCAGATCTAAGGGGCATCTACAGCCACATCAACGGCACCATCTACCTCCATGGAAGTAGCTTC	4	21630	0.000452591	0.488255	298	0.0354105	0.0767016	-0.123233	-0.123233
PD	rs8707	TGCAGATCTAAGGGGCATCTACAGCCACATCAACGGCACCATCTACCTCCATGGAAGTAGCTTC	4	21630	0.000452591	0.488255	298	0.0354105	0.0767016	-0.123233	-0.123233
PD	rs34126	TGCAGCGTTGCACTTCTAGCCACTCAGCCACCATTTAGTTTGTGTTTAATTAGTAGGTCAACAC	2	45006	0.000464353	0.377517	298	0.0354105	0.0765375	-0.154313	-0.154313
PD	rs34127	TGCAGCGTTGCACTTCTAGCCACTCAGCCACCATTTAGTTTGTGTTTAATTAGTAGGTCAACAC	2	45006	0.000464353	0.377517	298	0.0354105	0.0765375	-0.154313	-0.154313
PD	rs34128	TGCAGCGTTGCACTTCTAGCCACTCAGCCACCATTTAGTTTGTGTTTAATTAGTAGGTCAACAC	2	45006	0.000464353	0.377517	298	0.0354105	0.0765375	-0.154313	-0.154313
PD	rs960	TGCAGAAATGGGGGGCAGAAAATCGCACCCAGAAAACCCCACCAAAACCCTCGCCCTGTTGACC	7	90077	0.000501393	0.149329	298	0.0354105	0.076047	0.173741	0.173741
PD	rs35336	TGCAGCTATAAGCCTACATCTCTGCTATTTTATTTTTTACTTTTCCTTTCCAGGACAACTCAGT	3	35830	0.000512378	0.186242	298	0.0354105	0.0759086	0.156532	0.156532
PD	rs15129	TGCAGCACGGAGCGCGCTGACAGCAGGTCGGTCTGGACGTCGCGAGCAGGCTCCGCGAGTCGCC	2	58080	0.000512585	0.102349	298	0.0354105	0.075906	0.188844	0.188844
PD	rs15130	TGCAGCACGGAGCGCGCTGACAGCAGGTCGGTCTGGACGTCGCGAGCAGGCTCCGCGAGTCGCC	2	58080	0.000512585	0.102349	298	0.0354105	0.075906	0.188844	0.188844
PD	rs63102	TGCAGTTCCAAACCGCTCTATACAGTTCAGAGGAAAATTGAAGCAGTCGTTGAGCTGCCCATGC	2	45574	0.000559376	0.332215	298	0.0354105	0.0753487	-0.159396	-0.159396
PD	rs63103	TGCAGTTCCAAACCGCTCTATACAGTTCAGAGGAAAATTGAAGCAGTCGTTGAGCTGCCCATGC	2	45574	0.000559376	0.332215	298	0.0354105	0.0753487	-0.159396	-0.159396
PD	rs63104	TGCAGTTCCAAACCGCTCTATACAGTTCAGAGGAAAATTGAAGCAGTCGTTGAGCTGCCCATGC	2	45574	0.000559376	0.332215	298	0.0354105	0.0753487	-0.159396	-0.159396
PD	rs47117	TGCAGGCCCGCAACAGCTGCCATGAACCATTCTATAACACCTCAATCAAGCTCAACCGTCCGTT	9	5684	0.000578829	0.112416	298	0.0354105	0.0751307	0.206103	0.206103
PD	rs61719	TGCAGTGGGTGTCTCGATGACGAGCACCTACAGTAGGTTTCCCGACGATGCGTTGAACTCGCTT	2	45574	0.000579004	0.300336	298	0.0354105	0.0751288	-0.16843	-0.16843
PD	rs50563	TGCAGGGCGCTTCCGCTCATGTGGCTTGGCGGAGACGGCGTAGAGGTCGACGGCGGAGCTTCTC	2	45574	0.000624807	0.392617	298	0.0354105	0.0746439	-0.144909	-0.144909
PD	rs59007	TGCAGTCGCCCTCCACGGCGAGGCGGCTGATCATGGAGCATGAGTGCACGACATGACGGTCTGG	4	91949	0.000633251	0.268456	298	0.0354105	0.0745585	0.204357	0.204357
PD	rs21678	TGCAGCCAGAGCTCAAGAGGCCCCCTCGGCGGGATCTCGAAGGCGAAGGAGGGAGGCATGCAAA	2	45574	0.000669896	0.377517	298	0.0354105	0.0742007	-0.152225	-0.152225
PD	rs29999	TGCAGCGCCAGAGCCAGACAAAGTTCAGGACTCACGACTGTCGGTCTTCATCCAAACATTCAAT	3	35830	0.000690936	0.197987	298	0.0354105	0.0740041	0.152141	0.152141
PD	rs8792	TGCAGATCTCGCCAGCCAAGGGAGGAGAGGGTCCCACCGCTGCTCTAATGGCGAGGAGGAGAGA	4	42114	0.000745287	0.122483	298	0.0354105	0.0735233	-0.174593	-0.174593
PD	rs56734	TGCAGTAGATTCTTACCAAGCCGAGCGAGCTGTTTCGTGTAAAATCCTCGCGTCCATCACCAGC	2	45574	0.000751197	0.285235	298	0.0354105	0.0734731	-0.163677	-0.163677
PD	rs41948	TGCAGCTTTTGCCATTGCACTGTGCGCACGCTTAGTTTCGTATTAGGCTCTAAGAAACAATTCG	4	11390	0.000783512	0.315436	298	0.0354105	0.073206	-0.162637	-0.162637
PD	rs6530	TGCAGAGGATCATTCATCACCATTAATAACTGCTCAAACACACGGAGTAGCCTAGTGCTCAGAG	4	11390	0.000790471	0.0604027	298	0.0354105	0.0731499	0.238877	0.238877
PD	rs21498	TGCAGCCACTCGTCTTCCTCCACAGCGTTCGTCATGATGGAGTTAACTTTGTACTCTGCTAGGA	2	45006	0.000825578	0.285235	298	0.0354105	0.0728745	-0.162514	-0.162514
PD	rs28305	TGCAGCGACGAAACAGAGGAACTCTCAACGAGAGCACCAATGTCAGTGTCAAAACCGAGATCGG	2	46143	0.000845968	0.357383	298	0.0354105	0.0727199	-0.151452	-0.151452
PD	rs57440	TGCAGTATGATGCTCATTTCGATCTGTGACTGGCCGAGATCGGAAGAGCGGGATCACCGACTGC	2	45574	0.000846655	0.379195	298	0.0354105	0.0727148	-0.152056	-0.152056
PD	rs29601	TGCAGCGCAGCAGTAGAAAGATGAGTATATTTCTTGTCGCAGCCCTGGTGGCCTGCCTGGTCAG	15	97912	0.000876288	0.265101	298	0.0354105	0.072497	0.154863	0.154863
PD	rs29602	TGCAGCGCAGCAGTAGAAAGATGAGTATATTTCTTGTCGCAGCCCTGGTGGCCTGCCTGGTCAG	15	97912	0.000876288	0.265101	298	0.0354105	0.072497	0.154863	0.154863
PD	rs34123	TGCAGCGTTGCACTTCTAGCCACTCAGCCACCATTAGTTTGTGTTTAATTAGTAGGTCAACACC	2	45006	0.000946045	0.374161	298	0.0354105	0.0720126	-0.14446	-0.14446
PD	rs34124	TGCAGCGTTGCACTTCTAGCCACTCAGCCACCATTAGTTTGTGTTTAATTAGTAGGTCAACACC	2	45006	0.000946045	0.374161	298	0.0354105	0.0720126	-0.14446	-0.14446
PD	rs34125	TGCAGCGTTGCACTTCTAGCCACTCAGCCACCATTAGTTTGTGTTTAATTAGTAGGTCAACACC	2	45006	0.000946045	0.374161	298	0.0354105	0.0720126	-0.14446	-0.14446
PD	rs42020	TGCAGGAAAACGAGTTCATCTGCGGCAGCTATCGCTGTGAGCAGTCCATCCGTGACGCGCTCCG	4	11390	0.000981821	0.449664	298	0.0354105	0.071778	0.129391	0.129391
PeD	rs35911	TGCAGCTCAGAATTCCAAACTCCTGTGGATTTGGTTCATTTGGCCATGCATCCGAGATCGGAAG	7	76412	6.14e-05	0.236577	298	0.0991624	0.14983	0.175895	0.175895
PeD	rs35909	TGCAGCTCAGAATCCCAAACTCTTGTGGATTGGGTTCATTTGGCCATGCATCCGAGATCGGAAG	7	76412	8.91e-05	0.234899	298	0.0991624	0.147551	0.172436	0.172436
PeD	rs25455	TGCAGCCGCGACATGCAAATCCAGGCCCTTAAACGCAAGCAATCCTACACGTATAGATAATTAC	7	76412	9.52e-05	0.22651	298	0.0991624	0.147146	0.175127	0.175127
PeD	rs25456	TGCAGCCGCGACATGCAAATCCAGGCCCTTAAACGCAAGCAATCCTACACGTATAGATAATTAC	7	76412	9.52e-05	0.22651	298	0.0991624	0.147146	0.175127	0.175127
PeD	rs5552	TGCAGAGAGGCCTCGATCTCGGGGAGAACTTGGGCCACACTCCGAGATCGGAAGAGCGGGATCA	20	109456	0.000139043	0.17953	298	0.0991624	0.144837	-0.196914	-0.196914
PeD	rs6454	TGCAGAGGAGCCGAACCCCACTACTTTTAGTCATCATAAGACTAAAACGTATCCAAGCACCATC	7	77549	0.00015059	0.214765	298	0.0991624	0.144353	0.173152	0.173152
PeD	rs44615	TGCAGGAGGAGGGTGGCAGCAGGAGGAGCCACCATCGACCACACCGCCCAGAGAGGTGTTCCCG	20	51193	0.000462494	0.127517	298	0.0991624	0.137595	-0.182897	-0.182897
PeD	rs44616	TGCAGGAGGAGGGTGGCAGCAGGAGGAGCCACCATCGACCACACCGCCCAGAGAGGTGTTCCCG	20	51193	0.000462494	0.127517	298	0.0991624	0.137595	-0.182897	-0.182897
PeD	rs11944	TGCAGCAACTGCTCCGAACCAGCGCGCTGGCCCATCAGCGCATCCAACTGAAGATCCG	20	55744	0.000469445	0.483221	298	0.0991624	0.137506	-0.13811	-0.13811
PeD	rs27616	TGCAGCCTTCTATGTGGCATGATGGTCGCACCGCCACTCCGTCGCTGACTCCAGCCGTTGCTTC	20	109456	0.000476146	0.379195	298	0.0991624	0.137422	0.147596	0.147596
PeD	rs27617	TGCAGCCTTCTATGTGGCATGATGGTCGCACCGCCACTCCGTCGCTGACTCCAGCCGTTGCTTC	20	109456	0.000476146	0.379195	298	0.0991624	0.137422	0.147596	0.147596
PeD	rs19051	TGCAGCATCAACCCCGCCGAGACCATCACCAAGATCGTGGAGCCAGCGTACCTCGTCGTGGCGA	14	145902	0.000559787	0.451342	298	0.0991624	0.136457	0.128683	0.128683
PeD	rs26096	TGCAGCCGTTCCAGGGGTATGCAGAGGAGGTTGAAGGCCTCCATCGAGAGAATGCTGAGGCCCG	7	53669	0.000574806	0.293624	298	0.0991624	0.136299	0.231436	0.231436
PeD	rs26097	TGCAGCCGTTCCAGGGGTATGCAGAGGAGGTTGAAGGCCTCCATCGAGAGAATGCTGAGGCCCG	7	53669	0.000574806	0.293624	298	0.0991624	0.136299	0.231436	0.231436
PeD	rs26098	TGCAGCCGTTCCAGGGGTATGCAGAGGAGGTTGAAGGCCTCCATCGAGAGAATGCTGAGGCCCG	7	53669	0.000574806	0.293624	298	0.0991624	0.136299	0.231436	0.231436
PeD	rs52244	TGCAGGTACAATGTACGGCAGCCAAAATTGCGCGTTGACATGATTCTCACCCTCAGGTCGGTCG	20	109456	0.00065732	0.265101	298	0.0991624	0.135501	-0.173483	-0.173483
PeD	rs52245	TGCAGGTACAATGTACGGCAGCCAAAATTGCGCGTTGACATGATTCTCACCCTCAGGTCGGTCG	20	109456	0.00065732	0.265101	298	0.0991624	0.135501	-0.173483	-0.173483
PeD	rs52246	TGCAGGTACAATGTACGGCAGCCAAAATTGCGCGTTGACATGATTCTCACCCTCAGGTCGGTCG	20	109456	0.00065732	0.265101	298	0.0991624	0.135501	-0.173483	-0.173483
PeD	rs22018	TGCAGCCAGGAACCTGCCGCTCGTTCCATCTAGATAGTGCGCGTGCACTTTTAAGTTTTTAGGC	7	52533	0.000731765	0.313758	298	0.0991624	0.134865	0.209498	0.209498
PeD	rs22019	TGCAGCCAGGAACCTGCCGCTCGTTCCATCTAGATAGTGCGCGTGCACTTTTAAGTTTTTAGGC	7	52533	0.000731765	0.313758	298	0.0991624	0.134865	0.209498	0.209498
PeD	rs54897	TGCAGGTTCAGCAGCTTCGTGTTCCCTTTCTTCTACTATTTCTTTCTCATGTGATGTCTATCAA	20	109456	0.000790465	0.208054	298	0.0991624	0.134408	0.177466	0.177466
PeD	rs26859	TGCAGCCTCGCCTCCTCCTCTTCCCCTTCGAACTCCGAGATCGGAAGAGCGGGATCACCGACTG	7	77549	0.000869918	0.192953	298	0.0991624	0.133841	0.152775	0.152775
PeD	rs10253	TGCAGATTGCGCACAGGCTATATATTGATTCATTGAATTTTCTTCTTCTTCTTCTTTATTTGTC	19	10479	0.000872333	0.10906	298	0.0991624	0.133825	0.207753	0.207753
PeD	rs4267	TGCAGACGATCAAAGTCAACGAACTGGCTGTTCACCACAATTCTAAAAATCAAACACACCTAGC	20	52330	0.000979064	0.13255	298	0.0991624	0.133143	0.17737	0.17737
PeL	rs52123	TGCAGGGTTTTGAGAGAAGAACTGATCCCACCTTTCAGGGAAGACCGAGATCGGAAGAGCGGGA	1	114237	0.000899461	0.424497	298	0.0543993	0.0905938	0.788323	0.788323
PeL	rs58062	TGCAGTCCAAAGGCGCCGTCCTTCCGTCCCCGCTCACGCGCCTCTGCATTGGAGCTCGCCGCGC	2	112677	0.000769392	0.184564	298	0.0543993	0.0915638	1.1247	1.1247
PeL	rs41218	TGCAGCTTGACATTCCTGGAGGTGAGGACGAGCACACACTAGGAGAGGCATTACATCGTATCGT	5	60320	0.000161067	0.105705	298	0.0543993	0.101407	1.31281	1.31281
PeL	rs54416	TGCAGGTGGGGGCGCGCCTGCAAAACGGCGAAATTAGACTCCCCAGGTGCCCCTCGGGTTCCTG	7	135636	0.000263453	0.208054	298	0.0543993	0.0982851	-0.993913	-0.993913
PeL	rs1044	TGCAGAAATTTGAGAAAGATGAGAAAAAAGATAAGCATGCTGCAATAGGGATTGACATAGTCCT	9	38873	0.000832338	0.0687919	298	0.0543993	0.0910751	1.3574	1.3574
PeL	rs54257	TGCAGGTGGCCGCGAAGAAGACCGCGACGGAAATCTGGAGCAGCTTGAAGGCCCGAGATCGGAA	14	35359	0.000811666	0.129195	298	0.0543993	0.0912313	1.02549	1.02549
PeL	rs12630	TGCAGCAAGGTATATGGCAACCAACGGCATGGCATCAAATTACACATAACAAGGAGCAAATAAC	15	29561	6.8e-05	0.0604027	298	0.0543993	0.106928	-1.79	-1.79
PeL	rs17095	TGCAGCAGCGCAACAGTCTCATCAGTGAGATGACGGGGCTTCAGGACCCCACACGCATGCTGAA	16	50208	0.000795373	0.0587248	298	0.0543993	0.0913573	-1.54344	-1.54344
PeL	rs4774	TGCAGACTCAGGATTCTTGAAGAATGATTATTTTACATGGCTAAGAAATTAGTTCAACACCGAG	17	92187	0.000499533	0.285235	298	0.0543993	0.0942591	-0.835486	-0.835486
PeL	rs37985	TGCAGCTCTGACGCCGCATGCATTACTTGAACTCCACAAAATCACAGCATGCCAGCTGACATGC	20	112867	0.000408445	0.135906	298	0.0543993	0.0955217	1.30749	1.30749
PeL	rs31186	TGCAGCGCTGCATGGAGGCCACGCTGGGCGACAGCGTGTCCAAGGAGGAGGCGGCCGCGGTCCT	20	109456	0.000570633	0.364094	298	0.0543993	0.0934267	-0.841869	-0.841869
PeL	rs31187	TGCAGCGCTGCATGGAGGCCACGCTGGGCGACAGCGTGTCCAAGGAGGAGGCGGCCGCGGTCCT	20	109456	0.000570633	0.364094	298	0.0543993	0.0934267	-0.842	-0.842
PeL	rs29182	TGCAGCGATGACGACGGCTTTTTGCATCAGACGGCGGCCTTACGTGTCTGCTCGGGGAACAAGA	20	109456	0.000604717	0.22651	298	0.0543993	0.0930644	-0.97111	-0.97111
PeL	rs31183	TGCAGCGCTGCATGGAGCCACGCTGGGCGACAGCGTGTCCAAGGAGGAGGCGGCCGCGGTCCTC	20	109456	0.000661178	0.369128	298	0.0543993	0.0925075	-0.820464	-0.820464
PeL	rs31184	TGCAGCGCTGCATGGAGCCACGCTGGGCGACAGCGTGTCCAAGGAGGAGGCGGCCGCGGTCCTC	20	109456	0.000661178	0.369128	298	0.0543993	0.0925075	-0.820464	-0.820464
PH	rs40278	TGCAGCTGTGATAGCAACATAGGGCTTGCTGGTAGCGTGAAGCACGCGTAGTAGCCCAGAGATG	4	58660	0.000622905	0.437919	298	0.17069	0.204587	4.46271	4.46271
PH	rs40279	TGCAGCTGTGATAGCAACATAGGGCTTGCTGGTAGCGTGAAGCACGCGTAGTAGCCCAGAGATG	4	58660	0.000622905	0.437919	298	0.17069	0.204587	4.46271	4.46271
PH	rs39648	TGCAGCTGGCGCTCACCTCTTGAGGGGCCCCCTTAGACGCGGTGATAAGCTCCACATGATTGTC	4	59228	0.000884864	0.436242	298	0.17069	0.202663	4.30171	4.30171
PH	rs39649	TGCAGCTGGCGCTCACCTCTTGAGGGGCCCCCTTAGACGCGGTGATAAGCTCCACATGATTGTC	4	59228	0.000884864	0.436242	298	0.17069	0.202663	4.30171	4.30171
PH	rs23049	TGCAGCCCAGACCATGGTGGTTCCTGGCCTCGGGCAGTGCTCCTCTGCTCCTTGCCGAGATCGG	7	58217	0.000552068	0.270134	298	0.17069	0.205251	3.18194	3.18194
PH	rs62764	TGCAGTTATGGAAACCGCTTAGCAAGCAACATGCTCAAGACGACATCGACCAGATCACCGTGGA	8	62576	0.000285068	0.129195	298	0.17069	0.20891	5.0672	5.0672
PH	rs62763	TGCAGTTATGGAAACCGCTTAGCAAGCAACATGCTCAAGACGACATCGACCAGATCACCGTGGA	8	62576	0.000474546	0.13255	298	0.17069	0.206086	4.82489	4.82489
PH	rs15145	TGCAGCACGGCAAGGTTCACATCGAAACAACGAAGCAACTGAAGAAAGCTACAGGAGAGGAGAG	8	60303	0.000671231	0.112416	298	0.17069	0.204177	5.01635	5.01635
PH	rs46422	TGCAGGCAGGTGAACGACTGTACAGTCAAGCCATGGATATAATCAGGCACTCGCACGACATCGT	8	60303	0.000969751	0.171141	298	0.17069	0.202163	4.4865	4.4865
PH	rs12385	TGCAGCAAGCGACTAGCATGTATGGTGGCTAAACTTATTCGAAAAAGAGAGCGAGTAGAGGAGG	13	57088	0.000300306	0.0738255	298	0.17069	0.208621	4.71914	4.71914
PH	rs12386	TGCAGCAAGCGACTAGCATGTATGGTGGCTAAACTTATTCGAAAAAGAGAGCGAGTAGAGGAGG	13	57088	0.000300306	0.0738255	298	0.17069	0.208621	4.71914	4.71914
PH	rs53936	TGCAGGTGCCACCGAAGACCGTCATGGTCTGGTCGGCCGCCGCGGGCATGCCGTCTGAGAGAAG	16	99391	0.000482278	0.0755034	298	0.17069	0.205997	-4.71872	-4.71872
PH	rs57854	TGCAGTCAGAGTGTCGATGTCAGCACACTCCGAGATCGGAAGAGCGGGATCACCGACTGCCCAT	17	3978	5.27e-05	0.0704698	298	0.17069	0.218405	5.64231	5.64231
PH	rs53612	TGCAGGTCTTCGCTCATTGGCACTTCGCTTGGTGCCCCCATTTCCTCCTCCGTCGCCGAGATCG	17	3978	0.000100608	0.0755034	298	0.17069	0.214746	5.20862	5.20862
PH	rs53613	TGCAGGTCTTCGCTCATTGGCACTTCGCTTGGTGCCCCCATTTCCTCCTCCGTCGCCGAGATCG	17	3978	0.000100608	0.0755034	298	0.17069	0.214746	5.20862	5.20862
PH	rs53614	TGCAGGTCTTCGCTCATTGGCACTTCGCTTGGTGCCCCCATTTCCTCCTCCGTCGCCGAGATCG	17	3978	0.000100608	0.0755034	298	0.17069	0.214746	5.20862	5.20862
PH	rs8436	TGCAGATCCTAACACGGCACGCGTCCCAGAACCGTCTTCCCCGTCTAACGCGCCCGACCGACTC	17	4546	0.000313907	0.0536913	298	0.17069	0.208374	5.6433	5.6433
PH	rs8437	TGCAGATCCTAACACGGCACGCGTCCCAGAACCGTCTTCCCCGTCTAACGCGCCCGACCGACTC	17	4546	0.000313907	0.0536913	298	0.17069	0.208374	5.6433	5.6433
PH	rs8438	TGCAGATCCTAACACGGCACGCGTCCCAGAACCGTCTTCCCCGTCTAACGCGCCCGACCGACTC	17	4546	0.000313907	0.0536913	298	0.17069	0.208374	5.6433	5.6433
PH	rs26880	TGCAGCCTCGCGTTCTCGCGGACGGTCAGAACCCGAGATCGGAAGAGCGGGATCACCGACTGCC	17	4546	0.00038943	0.0687919	298	0.17069	0.207179	5.01616	5.01616
PH	rs29317	TGCAGCGATTCATTCGACTTGGCGAGCAAAAACGGGGCCTTAGGCAGAGCAATGCTCACCTCGA	17	4546	0.000392699	0.0536913	298	0.17069	0.207132	5.39746	5.39746
PH	rs11741	TGCAGCAACGCATGGAGAATTGTCTAGTTATGTGAATTATTGGAGGTGGAACCATGTCAAAAGG	17	4546	0.000595687	0.10906	298	0.17069	0.204833	3.94454	3.94454
PH	rs11772	TGCAGCAACGCGTGGAAAATTGTCTAGTTATGTGAATTATTGGAGGTGGAACCATGTCAAAAGG	17	4546	0.000595687	0.10906	298	0.17069	0.204833	3.94454	3.94454
PH	rs44236	TGCAGGAGCAGGGTGGGAGGGATATGGTGGGGCATAAGAGGGTGTGGATGAGAGGATGAGCTGC	17	4546	0.000897381	0.110738	298	0.17069	0.202586	3.81831	3.81831
PH	rs15526	TGCAGCACTGAAAAGGGTGGTTGGCCAGCACGAATATCGGAGGGACTGCCGCCTTGGACAGCAC	19	133352	0.00085071	0.437919	298	0.17069	0.202878	-2.3424	-2.3424
PH	rs1948	TGCAGAAGCCAAGGCAGGGATGCGTCGCAGCGGGTGTCCACGCCGCTCGAGCCCGAGATCGGAA	20	69390	0.000615027	0.318792	298	0.17069	0.204657	-2.82751	-2.82751
PH	rs59366	TGCAGTCTAGCCGACTGCTCTGGTCGACAGCCCACGTTGCTGCTCGGCTGGCTGGTTCGTCTGC	20	52330	0.000654349	0.110738	298	0.17069	0.204317	4.04436	4.04436
PH	rs59367	TGCAGTCTAGCCGACTGCTCTGGTCGACAGCCCACGTTGCTGCTCGGCTGGCTGGTTCGTCTGC	20	52330	0.000654349	0.110738	298	0.17069	0.204317	4.04436	4.04436
PH	rs59368	TGCAGTCTAGCCGACTGCTCTGGTCGACAGCCCGCGTTACTGCTCGGCTGGCTAGTTCGTCTGC	20	52330	0.000654349	0.110738	298	0.17069	0.204317	4.04436	4.04436
PH	rs59369	TGCAGTCTAGCCGACTGCTCTGGTCGACAGCCCGCGTTACTGCTCGGCTGGCTAGTTCGTCTGC	20	52330	0.000654349	0.110738	298	0.17069	0.204317	4.04	4.04
PL	rs814	TGCAGAAATAGCCTTTGTCGCGAAGGCAACACCTTGTCCCCCAACTTATCTGCAACATAGTGGA	1	68388	0.000940323	0.315436	298	0.0178373	0.0551504	1.82691	1.82691
PL	rs60605	TGCAGTGCAGTTATGGTTCTCTTCTGGTTTTTTGAGGGGTATGGTCTAGCGCCGACGTTATGCC	2	86521	0.000235339	0.481544	298	0.0178373	0.064168	-2.13551	-2.13551
PL	rs36666	TGCAGCTCCGCCATGGCGGCGTTGTAATGCGCCTGCGCCTGCTTGATAGTGAAGCTGGCATGCA	2	86521	0.00058197	0.474832	298	0.0178373	0.0582517	-1.92306	-1.92306
PL	rs46588	TGCAGGCATGGATTGCGGGTGACCAACAGGGGCCACCCCCGATTCCCAGCTTCACGGCCAGCAA	5	6832	9.35e-05	0.236577	298	0.0178373	0.0702759	1.83728	1.83728
PL	rs30080	TGCAGCGCCATGAGCTCCCTCGTCGGCGCCCGTTCCTCCGCTGGCGTCTACCCCACCACCTGTT	5	72825	0.000691484	0.157718	298	0.0178373	0.0571344	-1.87845	-1.87845
PL	rs10507	TGCAGATTTGCACGGCACTGGGCAAGCCGCAGTGGACGCCAACGCAGGACGACATGCTGCCATC	7	55943	4.44e-05	0.424497	298	0.0178373	0.075269	2.24986	2.24986
PL	rs60228	TGCAGTGATCCCTGAAGGTAAATCCGATGCCGCAGCAAATGCGAGGCACCCAACGGAGAAGATA	7	22198	0.000386275	0.283557	298	0.0178373	0.06092	1.723	1.723
PL	rs60229	TGCAGTGATCCCTGAAGGTAAATCCGATGCCGCAGCAAATGCGAGGCACCCAACGGAGAAGATA	7	22198	0.000386275	0.283557	298	0.0178373	0.06092	1.723	1.723
PL	rs23033	TGCAGCCCACTTTTCCTTGTTCCTCTCCCCCTCTTTCCTTCTCTCCTACTCCAACAAGGGAAGG	7	54806	0.000591163	0.479866	298	0.0178373	0.05815	1.97333	1.97333
PL	rs22878	TGCAGCCCACAATCTTCCCGACTTACAACGTATGTGATGTGTGAAGAACAGATTACTAATAAGC	7	23905	0.000780422	0.157718	298	0.0178373	0.0563522	-2.12789	-2.12789
PL	rs57746	TGCAGTCACAGCGGGAGCGGCGTGGACGCTAGTAACGATGCGGACGCTGTTAACTGGAGTTGTC	7	77549	0.00086876	0.0536913	298	0.0178373	0.0556603	2.81967	2.81967
PL	rs31630	TGCAGCGGCAATGCTGCGTTGCTGCTTGCACGGATCGACCGAGATCGGAAGAGCGGGATCACCG	8	59166	0.000664672	0.135906	298	0.0178373	0.0573904	-1.98198	-1.98198
PL	rs51923	TGCAGGGTGTCGAACTCCTCACGCATCACAGCAAGCCGAGATCGGAAGAGCGGGATCACCGACT	12	53619	0.000138252	0.174497	298	0.0178373	0.0676802	2.02955	2.02955
PL	rs51924	TGCAGGGTGTCGAACTCCTCACGCATCACAGCAAGCCG	12	53619	0.000233213	0.172819	298	0.0178373	0.0642277	1.97083	1.97083
PL	rs56745	TGCAGTAGCAACAACACCTCCTCGGCAGCTCGTCAGGAGGCGCCG	13	110830	0.000539216	0.224832	298	0.0178373	0.0587471	-1.67309	-1.67309
PL	rs56746	TGCAGTAGCAACAACACCTCCTCGGCAGCTCGTCAGGAGGCGCCG	13	110830	0.000539216	0.224832	298	0.0178373	0.0587471	-1.67309	-1.67309
PL	rs2942	TGCAGAATTCATTAAGTTCCCCTTGTTCAAATGCTACAAGTCGATGCTGCTTCTCCTTGTTCAT	17	62609	0.000117468	0.186242	298	0.0178373	0.0687609	1.9853	1.9853
PL	rs2988	TGCAGAATTCTCAAATGTAAACAACAGAAAGCCCTTGTATACAGTTGAGAACATGTTCTTGTGC	17	62609	0.000406222	0.187919	298	0.0178373	0.0605913	1.78145	1.78145
PL	rs55689	TGCAGTAAATCGAAATTGCTTTCTCTTAGATGGCTATCGCGGCCATTGCACATGCGTTTGTCTT	17	62609	0.000457025	0.142617	298	0.0178373	0.059823	1.9773	1.9773
PL	rs55690	TGCAGTAAATCGAAATTGCTTTCTCTTAGATGGCTATCGCGGCCATTGCACATGCGTTTGTCTT	17	62609	0.000457025	0.142617	298	0.0178373	0.059823	1.9773	1.9773
PL	rs5872	TGCAGAGCAGCGCGACGGTAGGGGTCTCCTGGCGGGCAGGGCGGCGACGGGGGCCTCCTCGCGG	17	62609	0.000539578	0.0973154	298	0.0178373	0.0587428	2.22168	2.22168
SA	rs62047	TGCAGTGTCATTCACCAGCAGAAACGGCCCATCGACAAACAAGACAACTCTGTCGGACGGCGGC	2	44438	0.000334921	0.112416	298	0.052875	0.0953143	-0.844307	-0.844307
SA	rs62046	TGCAGTGTCATTCACCAGCAGAAACGGCCCATCGACAAACAAGACAACTCTGTCGGACGGCGCT	2	44438	0.000471208	0.110738	298	0.052875	0.0931654	-0.826744	-0.826744
SA	rs15668	TGCAGCAGAAAAAGCAGCATCGTCACATACCTCTGCAAGTTCGTCGCGTGCCTTGTCTGCTGTA	2	113814	0.000787678	0.181208	298	0.052875	0.0899532	0.6217	0.6217
SA	rs5037	TGCAGACTTGTACAATTATGGTAGACAATACAAATTACATAATAGCAGTCATGCACACAATAAA	4	11390	0.00069708	0.0939597	298	0.052875	0.0907147	0.814611	0.814611
SA	rs9293	TGCAGATGCTCAGGCAATCACCTCTGGGATCCGTGCCAACGACCAGCCGCATGCCCGCGTCATA	4	18219	0.000758433	0.134228	298	0.052875	0.0901888	0.685336	0.685336
SA	rs9294	TGCAGATGCTCAGGCAATCGCCTCTGGGATCCGTGCCAACGACCAGCCACATGCCCGCGTCAGA	4	18219	0.000758433	0.134228	298	0.052875	0.0901888	0.685336	0.685336
SA	rs14952	TGCAGCACGCCGACTGTCGGGCTCCTGCGACCAAAGCGGGTGTCGAGGTCGTCGCTCCAGGCAA	5	62026	0.000101289	0.471477	298	0.052875	0.102925	0.747739	0.747739
SA	rs2885	TGCAGAATTAAGTCTTTCAGGTGTGGTTGAATTGACAACTCAACTGCTAATACTCGCGAATATT	5	62594	0.000970935	0.427852	298	0.052875	0.0886533	0.759929	0.759929
SA	rs37285	TGCAGCTCGCATAGCAACTGTTGGTAGGTGGAGAACAAGCAAGAACGAGCGCGCACACGAAAAA	8	47798	0.000778427	0.15604	298	0.052875	0.0900267	0.698711	0.698711
SA	rs15478	TGCAGCACTCCCATAACCACCAAGCACTGGTACGTAACGTAACGTAACGTGACGTGACGGCCGT	10	72422	2.44e-06	0.0704698	298	0.052875	0.127349	1.44957	1.44957
SA	rs7634	TGCAGATACCAGGGAGCAAAGAAGCTGGGCCTATGCGGCATCCAAATCACGTGGTACGGTGAGT	10	72422	0.000133145	0.0973154	298	0.052875	0.101174	1.06016	1.06016
SA	rs7250	TGCAGAGTGGACGACAACGGCGAGAAATCGCCGAGAAAGCTCCGCCGAGAGTCCAGTCGTCGGG	10	72422	0.000296656	0.134228	298	0.052875	0.0960805	0.861	0.861
SA	rs5275	TGCAGAGAATTCCTCTTTGGCAGTATGTCTTGACAAAGCAACAGGATTACTTGGTTCAGTATGG	10	72422	0.000310687	0.171141	298	0.052875	0.0957885	0.732582	0.732582
SA	rs707	TGCAGAAAGGAACATTTTAACGTTTTTTTAATAGATTGAAGTGGTGGTTTGTGTTTGGTCAAAT	10	72422	0.000361717	0.0989933	298	0.052875	0.0948289	0.951754	0.951754
SA	rs42591	TGCAGGAAGAGGACGAGGCACCATGGACGTGAGGCGACGGGACGACGATGATGGATGCGACCCG	10	72422	0.000436478	0.105705	298	0.052875	0.0936463	0.925806	0.925806
SA	rs52945	TGCAGGTCCACCTCGCCGACGAGCAGCGGGGCGTCCTCACCTACCCGCTCACCAGCATTGCGGC	10	146426	0.000535284	0.192953	298	0.052875	0.0923658	0.705188	0.705188
SA	rs58521	TGCAGTCCGAATGCGCAGCCAAAAAGGTCAAGGATTACTTTCACCGTTGTGATACCGCCTGGAG	10	146426	0.000734131	0.122483	298	0.052875	0.0903917	0.775647	0.775647
SA	rs3506	TGCAGACATACTAGAACGAACCTCAGCCGCGGTCTCAATCACAAGGGTTATACACAAATGACGA	10	72422	0.000850745	0.166107	298	0.052875	0.0894739	0.693028	0.693028
SA	rs55231	TGCAGGTTGGAGCTACTACCATTGAGATCCTGAGGGCGGAACTTGCCCTGGCCAAGGAAGAGGC	17	46694	0.000150456	0.0654362	298	0.052875	0.100393	-1.07805	-1.07805
SA	rs55233	TGCAGGTTGGAGCTACTACCATTGAGATCCTGAGGGCGGAACTTGCCCTGGCCAAGGAAGAGGC	17	46694	0.000150456	0.0654362	298	0.052875	0.100393	-1.07805	-1.07805
SA	rs45589	TGCAGGATGTTAGGGCCCGTGACGCTTCGCACTTGCCCTTTCGCCTCTCTGCACAGCCAAGTCT	17	47831	0.000631261	0.283557	298	0.052875	0.0913339	-0.555217	-0.555217
SA	rs51942	TGCAGGGTGTGGTCCCCACCCGCCACCCCCCTTCTCTGGTGTTGAGTGTACGCAGAGTCAAAAG	17	47831	0.00071135	0.275168	298	0.052875	0.0905883	0.594542	0.594542
SA	rs55518	TGCAGGTTTGTGAGCCTCGGCCTCAGGAGCCCCTCCAGATGAAGGGTCGGCTTGAGCCTCAGGA	17	47831	0.000770344	0.224832	298	0.052875	0.0900917	0.642056	0.642056
SA	rs45428	TGCAGGATGCCGACTGCCGCACCCCCGCGACCGAAGCGGAGGTTGAAGTCGTCGCGCCTGGCAG	17	47831	0.000808472	0.268456	298	0.052875	0.089791	-0.562773	-0.562773
SA	rs51805	TGCAGGGTGCAGCCCACGGCGGATCTCACCGTCGCTCCGCCGCTTTCACTCTCGGCCGAGATCG	17	47831	0.000838712	0.228188	298	0.052875	0.0895625	0.652333	0.652333
SA	rs8726	TGCAGATCTAGCTCTGGCTAACGGCGGGCAAGCACAACGGGCCAAAGCTCCCCTACGACTCATA	17	47831	0.000984019	0.248322	298	0.052875	0.0885702	0.591026	0.591026
SA	rs17659	TGCAGCAGGACAACTCGGCTCGTCAAGAGCTCGACTAGCAATTCGGCCTCTGTCCCAGTCCCGA	19	66220	0.000988855	0.0654362	298	0.052875	0.0885398	-0.934377	-0.934377
SW	rs52714	TGCAGGTCACACGACCATTGGCCTCAAGTGGGTGTTTAAACTGAAGAAAGATGCCGCCGAGATC	2	54669	0.000931313	0.473154	298	0.0143293	0.0518327	0.115404	0.115404
SW	rs13733	TGCAGCACAGGGCGCGGGACGAGCGGTGGACCGCAGCTGGGAGAGGACCAGCCCTTTGATGGGA	4	10254	0.000631517	0.169463	298	0.0143293	0.0543507	-0.190482	-0.190482
SW	rs29233	TGCAGCGATGCCGCCACCTACCACCGCCCCAAGCCCGACTCTGACGACTCTGACGACGGATCGG	5	7969	0.000481342	0.0973154	298	0.0143293	0.0561204	0.189364	0.189364
SW	rs7742	TGCAGATAGCCAAGGGGCAGCCATGGCGGGCAACAAGTGACCTGATCTGGTCCGTCCATCGGCA	5	7969	0.000966815	0.251678	298	0.0143293	0.0515911	0.130792	0.130792
SW	rs58273	TGCAGTCCATAAATCTCAATGCAAGAGATCAGGTTTGGTAGAAAAACTAGTAGTGGCAAAAAAA	7	142465	0.000941355	0.0704698	298	0.0143293	0.0517634	0.190048	0.190048
SW	rs31059	TGCAGCGCTACTGCTAAGCAGGTAACAGTAGCGCCGTTTTAGACGATGCGCTACTACTAAGTAG	8	47798	0.000898088	0.461409	298	0.0143293	0.0520675	0.11606	0.11606
SW	rs15749	TGCAGCAGAAGCTACAGGAATCGGATGTCCGACACTGCCCG	11	50376	0.000576591	0.41443	298	0.0143293	0.0549429	0.122779	0.122779
SW	rs10892	TGCAGCAAAGACATAAAGGCTCCTATTAGCAGTACAAGGTAAAGAGCCTTTTCTCTTCTAGTGG	11	74827	0.000974852	0.171141	298	0.0143293	0.0515376	0.139467	0.139467
SW	rs64819	TGCAGTTTCATCATCAGATCCCAGTACGAGGCCAAGCGAGGGAACGGCAGGGTCTCTCGTCCCT	13	38892	0.000604076	0.310403	298	0.0143293	0.0546397	0.112223	0.112223
SW	rs64820	TGCAGTTTCATCATCAGATCCCAGTACGAGGCCAAGCGAGGGAACGGCAGGGTCTCTCGTCCCT	13	38892	0.000604076	0.310403	298	0.0143293	0.0546397	0.112223	0.112223
SW	rs12044	TGCAGCAAGAATGCTGGGATGTCTGCCGCCGAGATCGGAAGAGCGGGATCACCGACTGCCCATA	14	145902	0.000810923	0.0855705	298	0.0143293	0.052728	0.18533	0.18533
SW	rs12045	TGCAGCAAGAATGCTGGGATGTCTGCCGCCGAGATCGGAAGAGCGGGATCACCGACTGCCCATA	14	145902	0.000810923	0.0855705	298	0.0143293	0.052728	0.18533	0.18533
SW	rs54486	TGCAGGTGGTGCTACGACGACACCGCCGTGCTTCTAGTCGATGCTACCAGACCGAGATCGGAAG	14	129986	0.000920488	0.233221	298	0.0143293	0.0519082	0.136911	0.136911
SW	rs54487	TGCAGGTGGTGCTACGACGACACCGCCGTGCTTCTAGTCGATGCTACCAGACCGAGATCGGAAG	14	129986	0.000920488	0.233221	298	0.0143293	0.0519082	0.136911	0.136911
SW	rs54488	TGCAGGTGGTGCTACGACGACACCGCCGTGCTTCTAGTCGATGCTACCAGACCGAGATCGGAAG	14	129986	0.000920488	0.233221	298	0.0143293	0.0519082	0.136911	0.136911
SW	rs45440	TGCAGGATGCGTGTAATAGAGGAGCTCTGCTGGAATTCAAGGTGAACAGCAAACGCCGAGATCG	17	62609	0.00025661	0.456376	298	0.0143293	0.0602482	-0.127174	-0.127174
SW	rs39281	TGCAGCTGCTGGAAGGACGGGTGGTGGTGGTAGATGGGGACCCCTCTTATAGGCTTGAGCAAGG	17	1137	0.000899921	0.0855705	298	0.0143293	0.0520543	0.182344	0.182344
SW	rs54473	TGCAGGTGGTGAACTCAAGTGCAGGTGGTGAACTCAGGTACCTTTCGGTTGCAGCGTATCAGCA	19	66220	0.000976177	0.191275	298	0.0143293	0.0515289	0.148802	0.148802

## Sheet: Pooled
Trait	SNP	Sequence	Chromosome.y	Position	P.value	maf	nobs	Rsquare.of.Model.without.SNP	Rsquare.of.Model.with.SNP	effect	effect.1
CAL	rs25545	TGCAGCCGCGCTCTCGCCAGAGTGGTCCACCGAAGTGGACCTCACGACGCGGGTCCACGTGCCC	1	111964	0.000112501	0.426174	298	0.260795	0.299346	6.64165	6.64165
CAL	rs16264	TGCAGCAGCACAGCCACCTCATCGGTTAGATGACCAGGCTCCAGGACCCCGACCGCATGTCGAA	4	59228	0.000516267	0.0587248	298	0.260795	0.291805	-10.8871	-10.8871
CAL	rs3786	TGCAGACCATGATCCTCAAGACGGCGGTGCCCCTGATGGCCATGGTGCTGCTGGTCACGGCGTC	4	59228	0.00082259	0.0654362	298	0.260795	0.289533	-9.90844	-9.90844
CAL	rs46752	TGCAGGCCACAGTAATTATTCTGTCTTTTCTTTCTTACTCTTCTTTGATGTTTGTCACACACCG	5	6832	1.6e-05	0.437919	298	0.260795	0.309231	-6.89315	-6.89315
CAL	rs31285	TGCAGCGCTTCCTTGGCCTCTAGGGTCCACTCCACTGGCCCTACTTTCTTCAAGATCTTGAAAA	5	59184	0.000932029	0.342282	298	0.260795	0.288927	-6.05252	-6.05252
CAL	rs27270	TGCAGCCTGCCAACAGCAAAAATCATCACGATCCACAAAGCGAAGAAGAACATCAAAGTTAAAT	14	33086	0.000313733	0.0738255	298	0.260795	0.294252	11.3373	11.3373
CAL	rs20272	TGCAGCATTGACCTCGATCCCAACCCACGAGGCCCTGCTG	14	50710	0.00079373	0.404362	298	0.260795	0.289707	-5.31834	-5.31834
CAL	rs58080	TGCAGTCCAACGGCCAGGTCGAGCGAGCCAACGGCCTCATCCTATCGGGCATCAAGCCGCGACT	15	30698	4.03e-05	0.16443	298	0.260795	0.30451	8.57957	8.57957
CAL	rs56041	TGCAGTAATTTCCACAAGCTGTGGCTGTTGTACCTCCAGGGGCTGCGTACTTGAACGGCCAGAG	15	30698	0.000459641	0.189597	298	0.260795	0.292374	6.9944	6.9944
CAL	rs56042	TGCAGTAATTTCCACAAGCTGTGGCTGTTGTACCTCCAGGGGCTGCGTACTTGAACGGCCAGAG	15	30698	0.000459641	0.189597	298	0.260795	0.292374	6.9944	6.9944
CAL	rs56043	TGCAGTAATTTCCACAAGCTGTGGCTGTTGTACCTCCAGGGGCTGCGTACTTGAACGGCCAGAG	15	30698	0.000459641	0.189597	298	0.260795	0.292374	6.9944	6.9944
CAL	rs36378	TGCAGCTCCAGTAGAGGCATCTGAGGCATGCCCAAAGGGGCCTCAGCAGGCCCCGCCGCTGCGG	17	47831	0.000200417	0.372483	298	0.260795	0.296469	-6.23664	-6.23664
CAL	rs8698	TGCAGATCGTTCCTCGGCGTCGCGCTCGTGCACGTGCTACCTTATTTGCACGCGGCTAAGAAAA	17	5683	0.000577695	0.0671141	298	0.260795	0.291255	10.0816	10.0816
CAL	rs41931	TGCAGCTTTTCTCGTGACGAAGAAAGAAAGAAAGCACAGCAATCAAATCCCAGGCCTCGGGCTC	17	76257	0.000577813	0.286913	298	0.260795	0.291254	-7.38282	-7.38282
CAL	rs38534	TGCAGCTGCAACAACCGCTCGAGCAAAAGCTAGCAGAGAGAGAAAAGAAGGAACCGTGCATGGA	20	45510	0.00039248	0.417785	298	0.260795	0.293149	5.27634	5.27634
DTF	rs30590	TGCAGCGCGATCGCGTCGTTGTCGGGGGTTGGGTGCGACATATGCCAATGGATGGTTTATCATG	1	49061	9.69e-05	0.196309	298	0.0968954	0.144907	2.09539	2.09539
DTF	rs46087	TGCAGGCACGATGGCGTGGAGGGCCTGATTGTGGCATCGGCGGCACGTCCG	1	49061	0.000779745	0.181208	298	0.0968954	0.132323	1.87988	1.87988
DTF	rs35751	TGCAGCTCACACACGCCAAGCCGCTCCACTCCGCCGCCACTGACGGGTCAACACCGAGCCACGC	2	37535	0.000243984	0.231544	298	0.0968954	0.139287	-1.79553	-1.79553
DTF	rs36357	TGCAGCTCCAGCTTGGCCCACACGAGCTCCAGGTAGGCGTCGCTCATGAAGTCGCTGGCGGAGC	3	67094	0.000393568	0.090604	298	0.0968954	0.136406	-2.50573	-2.50573
DTF	rs38319	TGCAGCTGACAGTCGGCTCCTTGACTCGTCGTCCTCGGGCGCCACCAGTTGGCATCCGAGATGT	4	87971	0.000743031	0.139262	298	0.0968954	0.132609	-2.11982	-2.11982
DTF	rs38320	TGCAGCTGACAGTCGGCTCCTTGACTCGTCGTCCTCGGGCGCCACCAGTTGGCATCCGAGATGT	4	87971	0.000743031	0.139262	298	0.0968954	0.132609	-2.11982	-2.11982
DTF	rs63070	TGCAGTTCATGGCGAGCCCCGTGCCGCAAACGCCGAAGCAATCTGATGCCAGCGGAAGACACGC	5	0	0.000147096	0.0788591	298	0.0968954	0.142358	-2.88205	-2.88205
DTF	rs4727	TGCAGACTACGACGCCGCCCCAGCTTCGCTCCAGCGGCCCACGACTCTGTTCTGCATTCCCGAG	5	0	0.000706916	0.219799	298	0.0968954	0.132906	-1.83378	-1.83378
DTF	rs17637	TGCAGCAGGAACCAATAACTGATGGTTTCTATTGACGGAAATTGGAAGAAGTTCAGAAATAATA	6	73660	0.000472706	0.0939597	298	0.0968954	0.135308	-2.5705	-2.5705
DTF	rs7047	TGCAGAGTACAACATACACACAGTTAAAATGCAAGGCTTGTTCGACAAATAGCCCTTTCTAAGG	6	78206	0.000862371	0.0973154	298	0.0968954	0.131725	-2.20479	-2.20479
DTF	rs7048	TGCAGAGTACAACATACACACAGTTAAAATGCAAGGCTTGTTCGACAAATAGCCCTTTCTAAGG	6	78206	0.000862371	0.0973154	298	0.0968954	0.131725	-2.20479	-2.20479
DTF	rs19969	TGCAGCATGGGTCCCTCTCTGGCCAACCACTCTTGGTCAGCTATGAACACCGCTCCATATCCCA	6	79343	0.000989338	0.120805	298	0.0968954	0.130912	-2.14829	-2.14829
DTF	rs19970	TGCAGCATGGGTCCCTCTCTGGCCAACCACTCTTGGTCAGCTATGAACACCGCTCCATATCCCA	6	79343	0.000989338	0.120805	298	0.0968954	0.130912	-2.14829	-2.14829
DTF	rs63000	TGCAGTTCAGTCGGTACCTCAAGCTGTATGTGCTGCTGAAACGGGACCGAGTTCCCCTTGGTGC	8	41546	0.000153283	0.0704698	298	0.0968954	0.142107	-2.73079	-2.73079
DTF	rs61279	TGCAGTGGAGCTTCGTCGCGGGTCGTAGGCTGCAACGGAGCTCCGTCGGTGCTACATTGGAGCA	13	81149	0.000284939	0.40604	298	0.0968954	0.13835	-1.73752	-1.73752
DTF	rs48629	TGCAGGCGTGGTGTCCATGCGAGCCATTCTTCGCCCAACCGTAGGCTCGGCCCCATGCGAGGCA	16	99391	0.000321943	0.360738	298	0.0968954	0.137614	-1.50829	-1.50829
DTF	rs48630	TGCAGGCGTGGTGTCCATGCGAGCCATTCTTCGCCCGACCGTAGACTCGGCCCCATGCGAGGCA	16	99391	0.000321943	0.360738	298	0.0968954	0.137614	-1.50829	-1.50829
DTF	rs58842	TGCAGTCCTTTCCTCTTTTGAATCACACAAGGCGTGACAAAATAAGTATATTCCCCGCGGAATC	16	37681	0.000913769	0.38255	298	0.0968954	0.131382	-1.49677	-1.49677
DTF	rs58843	TGCAGTCCTTTCCTCTTTTGAATCACACAAGGCGTGACAAATAAGTATATTCCCCGCGGAATCG	16	37681	0.000913769	0.38255	298	0.0968954	0.131382	-1.49677	-1.49677
DTF	rs11741	TGCAGCAACGCATGGAGAATTGTCTAGTTATGTGAATTATTGGAGGTGGAACCATGTCAAAAGG	17	4546	0.000780176	0.10906	298	0.0968954	0.132319	2.0176	2.0176
DTF	rs11772	TGCAGCAACGCGTGGAAAATTGTCTAGTTATGTGAATTATTGGAGGTGGAACCATGTCAAAAGG	17	4546	0.000780176	0.10906	298	0.0968954	0.132319	2.0176	2.0176
DTF	rs36553	TGCAGCTCCCGAGGCGGTGTCCAACCACCTGTCCTCGATCTGCGTGATCGGCTCCGAACTATGG	17	47831	0.000811836	0.204698	298	0.0968954	0.132083	1.58566	1.58566
DTF	rs30771	TGCAGCGCGGCAGGAAGAAGCCAGTGGCCATCTCCGTGGCGTCGGCGCCCCTATACACTGCATC	19	135625	8.39e-05	0.33557	298	0.0968954	0.145793	1.84254	1.84254
DTF	rs62710	TGCAGTTATCAACAATTCTTCCCTGATTGAATTCTACCCTGATCCAGCCGAGATCGGAAGAGCG	19	135625	0.000105094	0.348993	298	0.0968954	0.14441	1.75422	1.75422
DTF	rs46561	TGCAGGCATGCAATGCATCTCAGCCCCAAACCCCAAACTGGCGCCATGCCCATTTTGGCATTCT	19	28109	0.000273654	0.399329	298	0.0968954	0.138594	-1.54882	-1.54882
DTF	rs60482	TGCAGTGCACTTTGAGTTCTTTTGACTGTTGGCGGACGACTTAGGAAAATAAGCAAACTAAATA	19	27540	0.000305595	0.407718	298	0.0968954	0.137928	-1.53	-1.53
DTF	rs2162	TGCAGAAGGATTCAAATGGATGAACTGAGCGGTGAAATCTTACTGGTTATTGTGAATCACAACC	19	27540	0.00041364	0.417785	298	0.0968954	0.136108	-1.43505	-1.43505
DTF	rs60481	TGCAGTGCACTTTGAGTTCTTTTGACTGTTGGCGGACGACTTAGGAAAAATAAGCAAACTAAAA	19	27540	0.000632575	0.409396	298	0.0968954	0.133567	-1.43051	-1.43051
DTF	rs4687	TGCAGACTAACAGTATTTAAGTATTTTTAATAGTACGGAGTACATGAGAATAATAAAAATATAT	19	135625	0.000733013	0.345638	298	0.0968954	0.13269	1.54215	1.54215
DTF	rs4688	TGCAGACTAACAGTATTTAAGTATTTTTAATAGTACGGAGTACATGAGAATAATAAAAATATAT	19	135625	0.000733013	0.345638	298	0.0968954	0.13269	1.54215	1.54215
DTF	rs58298	TGCAGTCCATCATCGTCGTCCCATCCCCTGCGGTCGACCATTCCTCTTCGGAAATGGACGGTGG	19	28109	0.000893026	0.219799	298	0.0968954	0.131518	-1.46149	-1.46149
DTF	rs25305	TGCAGCCGCCGAGCCATCCTCGGGAGAATAGGAGCCATCAACAAAGACCGCTCGCCAGTCTACC	20	13664	1.89e-05	0.300336	298	0.0968954	0.155006	1.88334	1.88334
DTF	rs40109	TGCAGCTGGTTGGCCTCATCGAGCGGCCGCCATCGCCCTCGCCTGCGCCACCTCGGCGCCAAGA	20	13664	0.000231868	0.325503	298	0.0968954	0.139596	1.49855	1.49855
DTF	rs6818	TGCAGAGGGAGGCGTCACATGCGACGACGGTGGCGCTCGAGCGGTCCGAGATCGGAAGAGCGGG	21	157445	0.000517288	0.243289	298	0.0968954	0.134768	1.52722	1.52722
DTF	rs29555	TGCAGCGCACGTAAGCAGGCTGGAAACATGAGACGTGGCACAGAGCCGAGATCGGAAGAGCGGG	21	157445	0.000564798	0.234899	298	0.0968954	0.134243	1.55766	1.55766
DTF	rs51159	TGCAGGGGCTCAACCTCGCCCATACGACATGGCAAAGTTTGACACGGCACGACTACCGTGAGGT	21	157445	0.000662678	0.268456	298	0.0968954	0.13329	1.46448	1.46448
DTF	rs30322	TGCAGCGCCGCTAAGGGGGAGAGACAAAATGATTCCCCGAGATCGGAAGAGCGGGATCACCGAC	21	157445	0.000724009	0.110738	298	0.0968954	0.132763	1.91861	1.91861
DTF	rs39561	TGCAGCTGGCAAGGTACAAAACGGAACACTTCCATCCAGGTGAATGCCAAATCTGTTGACCTTC	21	157445	0.000754637	0.11745	298	0.0968954	0.132517	1.89478	1.89478
DTF	rs8214	TGCAGATCCACGCCCTGAATTACCTGCAAGCAAATAATCTTATACTTCACGGTGTCATCACCAT	21	157445	0.000876766	0.10906	298	0.0968954	0.131627	1.94376	1.94376
DTH	rs30590	TGCAGCGCGATCGCGTCGTTGTCGGGGGTTGGGTGCGACATATGCCAATGGATGGTTTATCATG	1	49061	5.12e-05	0.196309	298	0.0982613	0.150131	2.19024	2.19024
DTH	rs46087	TGCAGGCACGATGGCGTGGAGGGCCTGATTGTGGCATCGGCGGCACGTCCG	1	49061	0.000531771	0.181208	298	0.0982613	0.135919	1.94868	1.94868
DTH	rs3407	TGCAGACAGAGGGTCCTCGAGTGAAAGGCAGCAGTTCGTCGATCTCTCTCTGCTGGGTCGCGCG	1	49061	0.000788033	0.182886	298	0.0982613	0.133579	1.92149	1.92149
DTH	rs35751	TGCAGCTCACACACGCCAAGCCGCTCCACTCCGCCGCCACTGACGGGTCAACACCGAGCCACGC	2	37535	9.81e-05	0.231544	298	0.0982613	0.146134	-1.91808	-1.91808
DTH	rs38942	TGCAGCTGCGACGGCGGCTACAAACGCCGAGAGCGCTCAAGCCGCCGTCCGTGCCGTCGATCTC	2	39848	0.000708921	0.234899	298	0.0982613	0.134207	-1.63	-1.63
DTH	rs33300	TGCAGCGTCACTTCACCTCGGGTCGCCGCTCCCGCCGAGATCGGAAGAGCGGGATCACCGACTG	2	37535	0.000879963	0.228188	298	0.0982613	0.132925	-1.66921	-1.66921
DTH	rs36357	TGCAGCTCCAGCTTGGCCCACACGAGCTCCAGGTAGGCGTCGCTCATGAAGTCGCTGGCGGAGC	3	67094	0.000426126	0.090604	298	0.0982613	0.137243	-2.5085	-2.5085
DTH	rs63070	TGCAGTTCATGGCGAGCCCCGTGCCGCAAACGCCGAAGCAATCTGATGCCAGCGGAAGACACGC	5	0	0.000157473	0.0788591	298	0.0982613	0.143249	-2.89038	-2.89038
DTH	rs4727	TGCAGACTACGACGCCGCCCCAGCTTCGCTCCAGCGGCCCACGACTCTGTTCTGCATTCCCGAG	5	0	0.000628722	0.219799	298	0.0982613	0.134921	-1.85989	-1.85989
DTH	rs11602	TGCAGCAACCGTCCGCTTAAAGCCAGAGGCCACCAGGAGCGCCG	5	67141	0.000677824	0.176174	298	0.0982613	0.134473	-2.00491	-2.00491
DTH	rs17637	TGCAGCAGGAACCAATAACTGATGGTTTCTATTGACGGAAATTGGAAGAAGTTCAGAAATAATA	6	73660	0.000219361	0.0939597	298	0.0982613	0.14124	-2.73947	-2.73947
DTH	rs19969	TGCAGCATGGGTCCCTCTCTGGCCAACCACTCTTGGTCAGCTATGAACACCGCTCCATATCCCA	6	79343	0.000652884	0.120805	298	0.0982613	0.134696	-2.23936	-2.23936
DTH	rs19970	TGCAGCATGGGTCCCTCTCTGGCCAACCACTCTTGGTCAGCTATGAACACCGCTCCATATCCCA	6	79343	0.000652884	0.120805	298	0.0982613	0.134696	-2.23936	-2.23936
DTH	rs7047	TGCAGAGTACAACATACACACAGTTAAAATGCAAGGCTTGTTCGACAAATAGCCCTTTCTAAGG	6	78206	0.000767388	0.0973154	298	0.0982613	0.133736	-2.24061	-2.24061
DTH	rs7048	TGCAGAGTACAACATACACACAGTTAAAATGCAAGGCTTGTTCGACAAATAGCCCTTTCTAAGG	6	78206	0.000767388	0.0973154	298	0.0982613	0.133736	-2.24061	-2.24061
DTH	rs3248	TGCAGACACACATTTCTCATCATCATGAAAAACAGAGGGGTACAACAAGGCATTCACCAGTGCC	6	74796	0.000814822	0.0889262	298	0.0982613	0.13338	-2.34792	-2.34792
DTH	rs3249	TGCAGACACACATTTCTCATCATCATGAAAAACAGAGGGGTACAACAAGGCATTCACCAGTGCC	6	74796	0.000814822	0.0889262	298	0.0982613	0.13338	-2.34792	-2.34792
DTH	rs11932	TGCAGCAACTGACTTATTGCGGCGTTCAATGACCATCGGCAAATATCAGTGCTATGTTGTATCC	7	17079	0.00075262	0.0989933	298	0.0982613	0.133851	-2.39082	-2.39082
DTH	rs63000	TGCAGTTCAGTCGGTACCTCAAGCTGTATGTGCTGCTGAAACGGGACCGAGTTCCCCTTGGTGC	8	41546	0.000147207	0.0704698	298	0.0982613	0.143659	-2.7488	-2.7488
DTH	rs22853	TGCAGCCCAATCTCACAGGCGAGGCCGCCGTCCACCCCCGCATCGCGCCCCTACCCCGTTGTAG	10	61015	0.000607613	0.149329	298	0.0982613	0.135124	2.03124	2.03124
DTH	rs65345	TGCAGTTTTCCAGTCGCACGTCCTCCAGCGAGGGGCACCTGTCGTCACTGATGTGGCTCGCAAA	10	83789	0.00081616	0.107383	298	0.0982613	0.133371	2.27354	2.27354
DTH	rs61279	TGCAGTGGAGCTTCGTCGCGGGTCGTAGGCTGCAACGGAGCTCCGTCGGTGCTACATTGGAGCA	13	81149	0.000511167	0.40604	298	0.0982613	0.136155	-1.66816	-1.66816
DTH	rs48629	TGCAGGCGTGGTGTCCATGCGAGCCATTCTTCGCCCAACCGTAGGCTCGGCCCCATGCGAGGCA	16	99391	0.000147414	0.360738	298	0.0982613	0.14365	-1.6	-1.6
DTH	rs48630	TGCAGGCGTGGTGTCCATGCGAGCCATTCTTCGCCCGACCGTAGACTCGGCCCCATGCGAGGCA	16	99391	0.000147414	0.360738	298	0.0982613	0.14365	-1.59911	-1.59911
DTH	rs36553	TGCAGCTCCCGAGGCGGTGTCCAACCACCTGTCCTCGATCTGCGTGATCGGCTCCGAACTATGG	17	47831	0.000270298	0.204698	298	0.0982613	0.139979	1.7334	1.7334
DTH	rs10759	TGCAGCAAAATCCCAATCTATATTTCCAGCAAGTCTCTGGATAGTACTTATGGCCATTGTTTTC	17	86492	0.000766712	0.39094	298	0.0982613	0.133741	1.41139	1.41139
DTH	rs10760	TGCAGCAAAATCCCAATCTATATTTCCAGCAAGTCTCTGGATAGTACTTATGGCCATTGTTTTC	17	86492	0.000766712	0.39094	298	0.0982613	0.133741	1.41139	1.41139
DTH	rs10761	TGCAGCAAAATCCCAATCTATATTTCCAGCAAGTCTCTGGATAGTACTTATGGCCATTGTTTTC	17	86492	0.000766712	0.39094	298	0.0982613	0.133741	1.41139	1.41139
DTH	rs11741	TGCAGCAACGCATGGAGAATTGTCTAGTTATGTGAATTATTGGAGGTGGAACCATGTCAAAAGG	17	4546	0.000916627	0.10906	298	0.0982613	0.132683	1.99976	1.99976
DTH	rs11772	TGCAGCAACGCGTGGAAAATTGTCTAGTTATGTGAATTATTGGAGGTGGAACCATGTCAAAAGG	17	4546	0.000916627	0.10906	298	0.0982613	0.132683	1.99976	1.99976
DTH	rs30771	TGCAGCGCGGCAGGAAGAAGCCAGTGGCCATCTCCGTGGCGTCGGCGCCCCTATACACTGCATC	19	135625	0.00010555	0.33557	298	0.0982613	0.145686	1.82558	1.82558
DTH	rs62710	TGCAGTTATCAACAATTCTTCCCTGATTGAATTCTACCCTGATCCAGCCGAGATCGGAAGAGCG	19	135625	0.000146985	0.348993	298	0.0982613	0.143668	1.72591	1.72591
DTH	rs46561	TGCAGGCATGCAATGCATCTCAGCCCCAAACCCCAAACTGGCGCCATGCCCATTTTGGCATTCT	19	28109	0.000695014	0.399329	298	0.0982613	0.134324	-1.44695	-1.44695
DTH	rs2162	TGCAGAAGGATTCAAATGGATGAACTGAGCGGTGAAATCTTACTGGTTATTGTGAATCACAACC	19	27540	0.000784731	0.417785	298	0.0982613	0.133603	-1.36803	-1.36803
DTH	rs60482	TGCAGTGCACTTTGAGTTCTTTTGACTGTTGGCGGACGACTTAGGAAAATAAGCAAACTAAATA	19	27540	0.000814427	0.407718	298	0.0982613	0.133383	-1.42562	-1.42562
DTH	rs4687	TGCAGACTAACAGTATTTAAGTATTTTTAATAGTACGGAGTACATGAGAATAATAAAAATATAT	19	135625	0.000933979	0.345638	298	0.0982613	0.132572	1.51927	1.51927
DTH	rs4688	TGCAGACTAACAGTATTTAAGTATTTTTAATAGTACGGAGTACATGAGAATAATAAAAATATAT	19	135625	0.000933979	0.345638	298	0.0982613	0.132572	1.51927	1.51927
DTH	rs25305	TGCAGCCGCCGAGCCATCCTCGGGAGAATAGGAGCCATCAACAAAGACCGCTCGCCAGTCTACC	20	13664	1.96e-05	0.300336	298	0.0982613	0.156082	1.88609	1.88609
DTH	rs40109	TGCAGCTGGTTGGCCTCATCGAGCGGCCGCCATCGCCCTCGCCTGCGCCACCTCGGCGCCAAGA	20	13664	0.000122573	0.325503	298	0.0982613	0.144774	1.57039	1.57039
DTH	rs29555	TGCAGCGCACGTAAGCAGGCTGGAAACATGAGACGTGGCACAGAGCCGAGATCGGAAGAGCGGG	21	157445	0.000579791	0.234899	298	0.0982613	0.135403	1.56086	1.56086
DTH	rs6818	TGCAGAGGGAGGCGTCACATGCGACGACGGTGGCGCTCGAGCGGTCCGAGATCGGAAGAGCGGG	21	157445	0.000595722	0.243289	298	0.0982613	0.135242	1.51616	1.51616
DTH	rs30322	TGCAGCGCCGCTAAGGGGGAGAGACAAAATGATTCCCCGAGATCGGAAGAGCGGGATCACCGAC	21	157445	0.000633998	0.110738	298	0.0982613	0.134871	1.9462	1.9462
DTH	rs51159	TGCAGGGGCTCAACCTCGCCCATACGACATGGCAAAGTTTGACACGGCACGACTACCGTGAGGT	21	157445	0.00073948	0.268456	298	0.0982613	0.133956	1.45691	1.45691
DTH	rs39561	TGCAGCTGGCAAGGTACAAAACGGAACACTTCCATCCAGGTGAATGCCAAATCTGTTGACCTTC	21	157445	0.000842803	0.11745	298	0.0982613	0.13318	1.8842	1.8842
DTM	rs30590	TGCAGCGCGATCGCGTCGTTGTCGGGGGTTGGGTGCGACATATGCCAATGGATGGTTTATCATG	1	49061	0.000159871	0.196309	298	0.099746	0.144548	1.98921	1.98921
DTM	rs35751	TGCAGCTCACACACGCCAAGCCGCTCCACTCCGCCGCCACTGACGGGTCAACACCGAGCCACGC	2	37535	0.000283702	0.231544	298	0.099746	0.141085	-1.74252	-1.74252
DTM	rs36357	TGCAGCTCCAGCTTGGCCCACACGAGCTCCAGGTAGGCGTCGCTCATGAAGTCGCTGGCGGAGC	3	67094	0.000583317	0.090604	298	0.099746	0.136774	-2.39178	-2.39178
DTM	rs42676	TGCAGGAAGCGTTCAAGTCCACTGGGAGGAGCGGCGGCCCCCATAGCGGCCGAGATCGGAAGAG	4	59228	0.000942646	0.0788591	298	0.099746	0.133931	2.25388	2.25388
DTM	rs42677	TGCAGGAAGCGTTCAAGTCCACTGGGAGGAGCGGCGGCCCCCATAGCGGCCGAGATCGGAAGAG	4	59228	0.000942646	0.0788591	298	0.099746	0.133931	2.25388	2.25388
DTM	rs63070	TGCAGTTCATGGCGAGCCCCGTGCCGCAAACGCCGAAGCAATCTGATGCCAGCGGAAGACACGC	5	0	0.000395714	0.0788591	298	0.099746	0.139089	-2.62863	-2.62863
DTM	rs11602	TGCAGCAACCGTCCGCTTAAAGCCAGAGGCCACCAGGAGCGCCG	5	67141	0.000408311	0.176174	298	0.099746	0.138902	-2.04671	-2.04671
DTM	rs4727	TGCAGACTACGACGCCGCCCCAGCTTCGCTCCAGCGGCCCACGACTCTGTTCTGCATTCCCGAG	5	0	0.000851487	0.219799	298	0.099746	0.134532	-1.76862	-1.76862
DTM	rs17637	TGCAGCAGGAACCAATAACTGATGGTTTCTATTGACGGAAATTGGAAGAAGTTCAGAAATAATA	6	73660	0.000228425	0.0939597	298	0.099746	0.142391	-2.66442	-2.66442
DTM	rs19969	TGCAGCATGGGTCCCTCTCTGGCCAACCACTCTTGGTCAGCTATGAACACCGCTCCATATCCCA	6	79343	0.000483295	0.120805	298	0.099746	0.137895	-2.24184	-2.24184
DTM	rs19970	TGCAGCATGGGTCCCTCTCTGGCCAACCACTCTTGGTCAGCTATGAACACCGCTCCATATCCCA	6	79343	0.000483295	0.120805	298	0.099746	0.137895	-2.24184	-2.24184
DTM	rs7047	TGCAGAGTACAACATACACACAGTTAAAATGCAAGGCTTGTTCGACAAATAGCCCTTTCTAAGG	6	78206	0.000543024	0.0973154	298	0.099746	0.1372	-2.25298	-2.25298
DTM	rs7048	TGCAGAGTACAACATACACACAGTTAAAATGCAAGGCTTGTTCGACAAATAGCCCTTTCTAAGG	6	78206	0.000543024	0.0973154	298	0.099746	0.1372	-2.25298	-2.25298
DTM	rs3248	TGCAGACACACATTTCTCATCATCATGAAAAACAGAGGGGTACAACAAGGCATTCACCAGTGCC	6	74796	0.000808155	0.0889262	298	0.099746	0.134841	-2.29268	-2.29268
DTM	rs3249	TGCAGACACACATTTCTCATCATCATGAAAAACAGAGGGGTACAACAAGGCATTCACCAGTGCC	6	74796	0.000808155	0.0889262	298	0.099746	0.134841	-2.29268	-2.29268
DTM	rs63000	TGCAGTTCAGTCGGTACCTCAAGCTGTATGTGCTGCTGAAACGGGACCGAGTTCCCCTTGGTGC	8	41546	7.65e-05	0.0704698	298	0.099746	0.149041	-2.8041	-2.8041
DTM	rs61279	TGCAGTGGAGCTTCGTCGCGGGTCGTAGGCTGCAACGGAGCTCCGTCGGTGCTACATTGGAGCA	13	81149	0.000439538	0.40604	298	0.099746	0.138461	-1.65362	-1.65362
DTM	rs56285	TGCAGTACCAATCGTGTCTTACCGTCTAACCAGCACGAGTTCGCGTATGAGAGTGCACATATTG	14	38769	0.000765129	0.283557	298	0.099746	0.135164	1.99382	1.99382
DTM	rs41306	TGCAGCTTGCACGAGGCCACCAACAGTGCGAGGAGGAGCTTCTGCATCATGGGGTACTGTGCCC	14	38201	0.000894569	0.305369	298	0.099746	0.13424	1.87646	1.87646
DTM	rs48629	TGCAGGCGTGGTGTCCATGCGAGCCATTCTTCGCCCAACCGTAGGCTCGGCCCCATGCGAGGCA	16	99391	0.000228751	0.360738	298	0.099746	0.142382	-1.52219	-1.52219
DTM	rs48630	TGCAGGCGTGGTGTCCATGCGAGCCATTCTTCGCCCGACCGTAGACTCGGCCCCATGCGAGGCA	16	99391	0.000228751	0.360738	298	0.099746	0.142382	-1.52219	-1.52219
DTM	rs36553	TGCAGCTCCCGAGGCGGTGTCCAACCACCTGTCCTCGATCTGCGTGATCGGCTCCGAACTATGG	17	47831	0.000353703	0.204698	298	0.099746	0.139761	1.66751	1.66751
DTM	rs10759	TGCAGCAAAATCCCAATCTATATTTCCAGCAAGTCTCTGGATAGTACTTATGGCCATTGTTTTC	17	86492	0.000903842	0.39094	298	0.099746	0.134179	1.36067	1.36067
DTM	rs10760	TGCAGCAAAATCCCAATCTATATTTCCAGCAAGTCTCTGGATAGTACTTATGGCCATTGTTTTC	17	86492	0.000903842	0.39094	298	0.099746	0.134179	1.36067	1.36067
DTM	rs10761	TGCAGCAAAATCCCAATCTATATTTCCAGCAAGTCTCTGGATAGTACTTATGGCCATTGTTTTC	17	86492	0.000903842	0.39094	298	0.099746	0.134179	1.36067	1.36067
DTM	rs30771	TGCAGCGCGGCAGGAAGAAGCCAGTGGCCATCTCCGTGGCGTCGGCGCCCCTATACACTGCATC	19	135625	7.32e-05	0.33557	298	0.099746	0.149311	1.82168	1.82168
DTM	rs62710	TGCAGTTATCAACAATTCTTCCCTGATTGAATTCTACCCTGATCCAGCCGAGATCGGAAGAGCG	19	135625	0.00012387	0.348993	298	0.099746	0.146098	1.69953	1.69953
DTM	rs46561	TGCAGGCATGCAATGCATCTCAGCCCCAAACCCCAAACTGGCGCCATGCCCATTTTGGCATTCT	19	28109	0.000593557	0.399329	298	0.099746	0.136671	-1.43608	-1.43608
DTM	rs60482	TGCAGTGCACTTTGAGTTCTTTTGACTGTTGGCGGACGACTTAGGAAAATAAGCAAACTAAATA	19	27540	0.000873398	0.407718	298	0.099746	0.134382	-1.38636	-1.38636
DTM	rs25305	TGCAGCCGCCGAGCCATCCTCGGGAGAATAGGAGCCATCAACAAAGACCGCTCGCCAGTCTACC	20	13664	2.07e-05	0.300336	298	0.099746	0.157094	1.8419	1.8419
DTM	rs40109	TGCAGCTGGTTGGCCTCATCGAGCGGCCGCCATCGCCCTCGCCTGCGCCACCTCGGCGCCAAGA	20	13664	0.000148202	0.325503	298	0.099746	0.145008	1.52203	1.52203
DTM	rs6818	TGCAGAGGGAGGCGTCACATGCGACGACGGTGGCGCTCGAGCGGTCCGAGATCGGAAGAGCGGG	21	157445	0.00084012	0.243289	298	0.099746	0.134611	1.44122	1.44122
DTM	rs29555	TGCAGCGCACGTAAGCAGGCTGGAAACATGAGACGTGGCACAGAGCCGAGATCGGAAGAGCGGG	21	157445	0.000916135	0.234899	298	0.099746	0.134099	1.46926	1.46926
GY	rs47804	TGCAGGCGAGGGATCCCCTCGCAAGATTCAAGAAGCTAGGTGAGCGGCGGCGGATCTTTACCTG	4	92517	4.97e-05	0.0989933	298	0.0869788	0.139676	0.15322	0.15322
GY	rs17477	TGCAGCAGCTGATTCCTCTCGCAACAATGCTTCTCGCACGGAGGAAAGGCTAAGGATTGGGAAG	4	92517	0.000638402	0.0738255	298	0.0869788	0.124002	0.146232	0.146232
GY	rs45884	TGCAGGCAAGGGATCCCCTCGCAAGATTCAAGAAGCTAGGTGGGCGGCGGCGGATCTTTACCTG	4	92517	0.00067153	0.0855705	298	0.0869788	0.123698	0.139294	0.139294
GY	rs40541	TGCAGCTTAGATCTAGCTAGAAGGAACAGAGAGAAAGGGAGATTGAACTCACAGAGGCCATGGC	4	42114	0.000847695	0.151007	298	0.0869788	0.122298	0.0974862	0.0974862
GY	rs58116	TGCAGTCCAATTGAATGAAAACAAAGAGACAGGAGGGCATTGACACTTGGGACATGAGCATGGT	5	67141	0.000192892	0.151007	298	0.0869788	0.13128	0.136441	0.136441
GY	rs782	TGCAGAAATAAGGTGAGAGAAATGCCTCCTGTTACAGCCTTACATGTGAAGCGAAATAAGCATT	5	67141	0.000682717	0.16443	298	0.0869788	0.123598	0.116579	0.116579
GY	rs34348	TGCAGCTAAGCCCCCGAGTGGGAGGTCCGCTCTCCACTCAGAAGGATTTTTGCGGCATACCTCA	5	59184	0.000686324	0.312081	298	0.0869788	0.123566	0.098271	0.098271
GY	rs34349	TGCAGCTAAGCCCCCGAGTGGGAGGTCCGCTCTCCACTCAGAAGGATTTTTGCGGCATACCTCA	5	59184	0.000686324	0.312081	298	0.0869788	0.123566	0.098271	0.098271
GY	rs44017	TGCAGGAGAGGGTTACCGTGCCAAGGACGGCGTGGAAGCTAGCCGACATCTTCATCCTCTGCCT	8	21628	0.00054544	0.275168	298	0.0869788	0.124952	0.0863715	0.0863715
GY	rs7912	TGCAGATATTCCAACAAAATCAATATGTCTGGCGACCATCATGGCGACGGGCGTGGCGACGGGA	8	19353	0.000579953	0.280201	298	0.0869788	0.124581	0.0836008	0.0836008
GY	rs54507	TGCAGGTGGTGTGGAAGAAGACGGCAGCGGAGGTGTGGGCGAGCCTCAAGGCCAGGTTTGTCGA	8	40978	0.000670698	0.119128	298	0.0869788	0.123705	-0.116767	-0.116767
GY	rs64819	TGCAGTTTCATCATCAGATCCCAGTACGAGGCCAAGCGAGGGAACGGCAGGGTCTCTCGTCCCT	13	38892	8.61e-05	0.310403	298	0.0869788	0.136258	0.0910137	0.0910137
GY	rs64820	TGCAGTTTCATCATCAGATCCCAGTACGAGGCCAAGCGAGGGAACGGCAGGGTCTCTCGTCCCT	13	38892	8.61e-05	0.310403	298	0.0869788	0.136258	0.0910137	0.0910137
GY	rs65094	TGCAGTTTGCGGCCAGATATGCTGCCTTCGCCAGCTGAATAAAGTGCCGTAGAGCGGAGTGCAT	14	49005	0.000155545	0.41443	298	0.0869788	0.132602	0.0828438	0.0828438
GY	rs12044	TGCAGCAAGAATGCTGGGATGTCTGCCGCCGAGATCGGAAGAGCGGGATCACCGACTGCCCATA	14	145902	0.000474428	0.0855705	298	0.0869788	0.125795	0.135564	0.135564
GY	rs12045	TGCAGCAAGAATGCTGGGATGTCTGCCGCCGAGATCGGAAGAGCGGGATCACCGACTGCCCATA	14	145902	0.000474428	0.0855705	298	0.0869788	0.125795	0.135564	0.135564
GY	rs59042	TGCAGTCGCGTGTTCGAAACCCCCTCGCGCGGGAGTTTTCGTTTCGGTTGTTTAATTGTTCAAT	14	49005	0.000540413	0.310403	298	0.0869788	0.125008	0.0838738	0.0838738
GY	rs57756	TGCAGTCACATCAGCAGTGGCTCCATCAGCAGAGTAGCCTGTGCATGTTAAAACTCCATGTTAT	14	49005	0.000650781	0.399329	298	0.0869788	0.123887	0.0742243	0.0742243
GY	rs57668	TGCAGTCAACAGCCGCTTGCTAGGCTGATGAAGTCCCCAGGCCGACTGGCACGGTCCTTGGGCC	16	50208	0.00059944	0.0721477	298	0.0869788	0.124382	-0.136703	-0.136703
GY	rs16907	TGCAGCAGCCGTCCGCCTAGAGCTAGAGGCCGCCAGGAGCGCCAGCCAGGAGTTCACTAGCGAA	17	47831	0.000794719	0.187919	298	0.0869788	0.122685	0.0973888	0.0973888
GY	rs44386	TGCAGGAGCGTCAAGCGCTATGCCGACCACCGATCCCTCCGCCGCTGCTGCTGCGTGAGGCTCC	20	51193	0.000446632	0.191275	298	0.0869788	0.126161	0.097978	0.097978
GY	rs14485	TGCAGCACCGCTTCAGTGGTGTCGCGGGTGAGGCTCTTCTCCTCGTCGGCGCGGACCGAGATCG	20	51193	0.000479296	0.204698	298	0.0869788	0.125733	0.0968528	0.0968528
GY	rs14218	TGCAGCACCCAGCGTGCTGCACCCACAGCTCAAGCGCCCCCCTCGAAAGCAGCTCGCTGGCGAA	20	51193	0.00051062	0.189597	298	0.0869788	0.12535	0.0983395	0.0983395
ID1	rs51436	TGCAGGGGTGTCCCAACTCAGACCATCACAAGCTCTCACCGTCAACGAAGGAATAGACCTTCTC	5	60320	0.000397299	0.0738255	298	0.0830564	0.123101	0.228822	0.228822
ID1	rs49002	TGCAGGCTCTGCATCTCCATCCCAAGTCCGTTCTCCTTCTGTCGATTTTCGCCTACTAATGAGA	17	48399	4.67e-05	0.5	298	0.0830564	0.136342	0.144052	0.144052
ID1	rs14201	TGCAGCACCCAGAAACAACATCGCCCGCCCCGAGGCGCTAGTCGGTCGCGACCCCGAGATCGGA	17	67160	0.000770077	0.434564	298	0.0830564	0.119089	0.125376	0.125376
ID1	rs2958	TGCAGAATTCCCATATCTACCACCTGTCAAAAATTCAGCTCGATTCGACCGTCCAAACTCCGAG	17	50104	0.000876149	0.419463	298	0.0830564	0.118312	-0.142589	-0.142589
ID2	rs52123	TGCAGGGTTTTGAGAGAAGAACTGATCCCACCTTTCAGGGAAGACCGAGATCGGAAGAGCGGGA	1	114237	0.00060221	0.424497	298	0.0708111	0.108831	-0.12334	-0.12334
ID2	rs29987	TGCAGCGCCACGCTCCATGGCCATCCTTTTTGCAGATCTGACAGCACTCGCGGTCACCACCCTT	1	114237	0.000968621	0.251678	298	0.0708111	0.105926	-0.13295	-0.13295
ID2	rs21498	TGCAGCCACTCGTCTTCCTCCACAGCGTTCGTCATGATGGAGTTAACTTTGTACTCTGCTAGGA	2	45006	0.000773805	0.285235	298	0.0708111	0.107296	-0.154605	-0.154605
ID2	rs33726	TGCAGCGTGCCCCCGTGATCCATAGATCGATCTTGGTTGTCCCGCGGTGTTATCCAATCTATCG	5	67141	4.96e-05	0.42953	298	0.0708111	0.124423	0.156182	0.156182
ID2	rs28356	TGCAGCGACGAGTGCCGCCACGAGCAGATGCAGCTCGACGCCGCCTGCGCCAGGCAGGCGGCCA	5	67141	0.000303882	0.407718	298	0.0708111	0.113049	0.165526	0.165526
ID2	rs10356	TGCAGATTGTGCAAAACTGCAACGTCTTAAGCTGTTGCTCGTAAGGCGCCTTGTCTCTGCTTGT	5	67141	0.000755078	0.0687919	298	0.0708111	0.107445	0.213397	0.213397
ID2	rs5205	TGCAGAGAAGACAGGAGGATCACGGAGCTCCCTTGCAGCTCCAGACCGAGATCGGAAGAGCGGG	13	29578	0.000282873	0.184564	298	0.0708111	0.113494	-0.157869	-0.157869
ID2	rs54746	TGCAGGTTAAGATGGGGGGCCTTCACGGCTGCGTGGGCGACATGGAGGCGGCGGCGCTACGGCG	14	145902	0.000738176	0.265101	298	0.0708111	0.107584	-0.132652	-0.132652
ID2	rs36483	TGCAGCTCCCAGCCCAAAGGGGGAGCTGCTTATTTGGGCGCCTCTGCTCAAGCACCGAGATCGG	17	94461	0.000101891	0.0704698	298	0.0708111	0.119876	-0.239939	-0.239939
ID2	rs36484	TGCAGCTCCCAGCCCAAAGGGGGAGCTGCTTATTTGGGCGCCTCTGCTCAAGCACCGAGATCGG	17	94461	0.000101891	0.0704698	298	0.0708111	0.119876	-0.239939	-0.239939
ID2	rs21458	TGCAGCCACTAGGAGGTGATGATGCGTCGCCCCATTGACAAGAGCAGGGTGGTGGATTGGATTG	17	46126	0.00036667	0.135906	298	0.0708111	0.111886	0.190939	0.190939
ID2	rs21459	TGCAGCCACTAGGAGGTGATGATGCGTCGCCCCATTGACAAGAGCAGGGTGGTGGATTGGATTG	17	46126	0.00036667	0.135906	298	0.0708111	0.111886	0.190939	0.190939
IL1	rs39648	TGCAGCTGGCGCTCACCTCTTGAGGGGCCCCCTTAGACGCGGTGATAAGCTCCACATGATTGTC	4	59228	9.83e-05	0.436242	298	0.171301	0.215364	0.654801	0.654801
IL1	rs39649	TGCAGCTGGCGCTCACCTCTTGAGGGGCCCCCTTAGACGCGGTGATAAGCTCCACATGATTGTC	4	59228	9.83e-05	0.436242	298	0.171301	0.215364	0.654801	0.654801
IL1	rs62181	TGCAGTGTGCGCGAAGGCAGAAGACACAAGAAAGCAGTGTGCGCGCCATCACAGCGTTAGTGCA	4	59228	0.000109677	0.42953	298	0.171301	0.214747	0.601514	0.601514
IL1	rs19673	TGCAGCATGCACAAAGAAGCACATACATCAGTGCACCACGCACACAGCACTACACCACACACGC	4	59228	0.000238941	0.426174	298	0.171301	0.210393	0.593513	0.593513
IL1	rs38462	TGCAGCTGATCATATGGCACTTGGAGGCGGTCGAACGTCTCAATGGAAAGAACATTGAGTCCTG	4	59228	0.000488803	0.434564	298	0.171301	0.206434	0.612242	0.612242
IL1	rs20621	TGCAGCCAACAACGACGCCTGTTGTCGGTGTCAAAACCGAGATCGGAAGAGCGGGATCACCGAC	4	59228	0.000523639	0.421141	298	0.171301	0.206055	0.576753	0.576753
IL1	rs14691	TGCAGCACCTTGACATTGCGACTGCACGCCCCACCCTAGCTATCAACACGCCGAGGCAGCGCCA	4	51249	0.000600404	0.256711	298	0.171301	0.205304	-0.467808	-0.467808
IL1	rs33741	TGCAGCGTGCCTGTGGCTATACGTACTGATCGTTTCCCCGTGTTCCTCCACACGGGCAGGTTCG	4	59228	0.000821698	0.402685	298	0.171301	0.203587	0.521803	0.521803
IL1	rs2922	TGCAGAATTATCAAATAATCCAGAAGCTAATCCGTAAAATCGCCAAAGAGATACGATTTCTCAT	8	6843	0.000336736	0.231544	298	0.171301	0.20849	-0.42417	-0.42417
IL1	rs2923	TGCAGAATTATCAAATAATCCAGAAGCTAATCCGTAAAATCGCCAAAGAGATACGATTTCTCAT	8	6843	0.000336736	0.231544	298	0.171301	0.20849	-0.42417	-0.42417
IL1	rs13657	TGCAGCACAGAGCAGCAGCGCGTCGCCGCCACCTTCACCAGCAGCCGCGCCGAGATCGGAAGAG	8	105412	0.00036405	0.469799	298	0.171301	0.208059	-0.358501	-0.358501
IL1	rs30674	TGCAGCGCGCCTGCGGTGAGGGCGAATTGACGAAGCAGTGGCAAGGAAACACGCAGGCCAGCTA	8	65990	0.000763084	0.315436	298	0.171301	0.203992	-0.484748	-0.484748
IL1	rs33747	TGCAGCGTGCGATGCAACAACACCACGGGCCATCGGTTGGTGCCTTTGGACTCATTGTGCTAAC	8	85908	0.000930425	0.276846	298	0.171301	0.20291	0.473852	0.473852
IL1	rs10628	TGCAGATTTTTTCAACGATATATACATGAATCGATCTCCCATCCGCATGCATCCGTGCCCAAGC	11	50376	0.000219865	0.360738	298	0.171301	0.210856	0.414034	0.414034
IL1	rs10629	TGCAGATTTTTTCAACGATATATACATGAATCGATCTCCCATCCGCATGCATCCGTGCCCAAGC	11	50376	0.000219865	0.360738	298	0.171301	0.210856	0.414034	0.414034
IL1	rs48141	TGCAGGCGCTAAATAGGATTTGACAGGGTCTGCGCCCTTCGGAATTTTTATTTTTGAATGAAAA	14	105939	0.000409125	0.166107	298	0.171301	0.207414	0.492897	0.492897
IL1	rs3683	TGCAGACCACAGCAACTAGCTGTCTCCTAGGGAATAGCCACTAGCCATGGACGTTGGCCGCACA	14	124298	0.00066416	0.229866	298	0.171301	0.204751	0.425677	0.425677
IL1	rs17095	TGCAGCAGCGCAACAGTCTCATCAGTGAGATGACGGGGCTTCAGGACCCCACACGCATGCTGAA	16	50208	0.000727384	0.0587248	298	0.171301	0.204253	-0.726178	-0.726178
IL1	rs40088	TGCAGCTGGTGTGCCACGGCTGCACCACGCTCCCGACGTGGCACTACGGCCTGTACTGGCGCAA	17	58062	0.000742348	0.449664	298	0.171301	0.204142	-0.43181	-0.43181
IL1	rs15526	TGCAGCACTGAAAAGGGTGGTTGGCCAGCACGAATATCGGAGGGACTGCCGCCTTGGACAGCAC	19	133352	0.000320013	0.437919	298	0.171301	0.208772	-0.351487	-0.351487
IL1	rs17953	TGCAGCAGGGAAGCCAAAGGTGAGGATCTCATGCCATAGCGCCG	19	66789	0.000424171	0.315436	298	0.171301	0.207215	-0.393279	-0.393279
IL1	rs27088	TGCAGCCTCTGGCAGGAGATGGTTTAGACGCCACACACTACTTGTCTGGCTG	19	66220	0.000474362	0.22651	298	0.171301	0.206599	-0.466098	-0.466098
IL1	rs50030	TGCAGGGATTTCATTGTCGTCACCTTCTTGGTGTTGTTGGCAGGAAGCTTAAATGCCTTCCGTG	19	133352	0.00056862	0.436242	298	0.171301	0.205602	-0.348197	-0.348197
IL1	rs23862	TGCAGCCCGACGGATGAGTGTGGGCAGGTTGGAGCGTGCCACGATCTCAAGCAGGAGATCGGGT	19	135056	0.000625038	0.29698	298	0.171301	0.205083	-0.417564	-0.417564
IL1	rs26494	TGCAGCCTCAGAAAATGGGCTAAGTTGTCAATTGGAGGTGATGGCGGTGGGTTGTTGTTGTTGT	19	66220	0.000877049	0.263423	298	0.171301	0.203232	0.439993	0.439993
IL1	rs60207	TGCAGTGATACATCTCGCTACTCTGCATCGCTTGCTATATGGGCCGAGATCGGAAGAGCGGGAT	20	118551	0.000440005	0.380872	298	0.171301	0.207013	-0.380735	-0.380735
IL2	rs39648	TGCAGCTGGCGCTCACCTCTTGAGGGGCCCCCTTAGACGCGGTGATAAGCTCCACATGATTGTC	4	59228	0.000460098	0.436242	298	0.118523	0.156208	0.865237	0.865237
IL2	rs39649	TGCAGCTGGCGCTCACCTCTTGAGGGGCCCCCTTAGACGCGGTGATAAGCTCCACATGATTGTC	4	59228	0.000460098	0.436242	298	0.118523	0.156208	0.865237	0.865237
IL2	rs62181	TGCAGTGTGCGCGAAGGCAGAAGACACAAGAAAGCAGTGTGCGCGCCATCACAGCGTTAGTGCA	4	59228	0.000466506	0.42953	298	0.118523	0.156127	0.805229	0.805229
IL2	rs19673	TGCAGCATGCACAAAGAAGCACATACATCAGTGCACCACGCACACAGCACTACACCACACACGC	4	59228	0.0005546	0.426174	298	0.118523	0.155116	0.822746	0.822746
IL2	rs39495	TGCAGCTGGAGCGCTTAAAAACGGCTTGTGAGGACAACTTAGATGCGGGCATGGCGGCTCAGCA	4	59228	0.000992732	0.424497	298	0.118523	0.151735	0.857803	0.857803
IL2	rs16481	TGCAGCAGCAGCTAGATGTACAAGACGGCGGCAAGCTGATCTGGCTACATGAGACAAGCAGAAC	6	13642	0.000177092	0.0671141	298	0.118523	0.161835	1.12	1.12
IL2	rs33747	TGCAGCGTGCGATGCAACAACACCACGGGCCATCGGTTGGTGCCTTTGGACTCATTGTGCTAAC	8	85908	0.000518961	0.276846	298	0.118523	0.155504	0.743306	0.743306
IL2	rs2922	TGCAGAATTATCAAATAATCCAGAAGCTAATCCGTAAAATCGCCAAAGAGATACGATTTCTCAT	8	6843	0.000738446	0.231544	298	0.118523	0.153449	-0.597511	-0.597511
IL2	rs2923	TGCAGAATTATCAAATAATCCAGAAGCTAATCCGTAAAATCGCCAAAGAGATACGATTTCTCAT	8	6843	0.000738446	0.231544	298	0.118523	0.153449	-0.597511	-0.597511
IL2	rs57954	TGCAGTCATCAAAGCCTCATGGAAATATATATTTTTTGCATATCAAATTACTACACAATACAAT	8	121341	0.000896271	0.161074	298	0.118523	0.152326	-0.679394	-0.679394
IL2	rs61645	TGCAGTGGGCGGCAGGCATGGTGTGTCCTGTACGCTCGCTTGTGCCGCTGCCTGCGGTTGAGGG	10	110042	5.87e-05	0.122483	298	0.118523	0.16843	0.874156	0.874156
IL2	rs57422	TGCAGTATGAAGCATTCGTGGTGGCCATTATAGCTGTCTAGGAGGCGCACCAGGGGATGGGAGG	10	110042	0.00033805	0.107383	298	0.118523	0.158016	0.846432	0.846432
IL2	rs10628	TGCAGATTTTTTCAACGATATATACATGAATCGATCTCCCATCCGCATGCATCCGTGCCCAAGC	11	50376	0.000197628	0.360738	298	0.118523	0.161184	0.627012	0.627012
IL2	rs10629	TGCAGATTTTTTCAACGATATATACATGAATCGATCTCCCATCCGCATGCATCCGTGCCCAAGC	11	50376	0.000197628	0.360738	298	0.118523	0.161184	0.627012	0.627012
IL2	rs46907	TGCAGGCCATACCATAGCGGCATAGCCACCGAGACGTACGAGGAGGAAGGGAGAAGAGGCACGA	12	22781	0.000440884	0.236577	298	0.118523	0.156457	0.732037	0.732037
IL2	rs48141	TGCAGGCGCTAAATAGGATTTGACAGGGTCTGCGCCCTTCGGAATTTTTATTTTTGAATGAAAA	14	105939	0.000242537	0.166107	298	0.118523	0.159973	0.770202	0.770202
IL2	rs13078	TGCAGCAATGACTCATATCAGCAGAAAACAATGATCAAGTTAGCCATGTACTACATGCAATGTG	14	70681	0.000776562	0.100671	298	0.118523	0.153157	-0.900437	-0.900437
IL2	rs13079	TGCAGCAATGACTCATATCAGCAGAAAACAATGATCAAGTTAGCCATGTACTACATGCAATGTG	14	70681	0.000776562	0.100671	298	0.118523	0.153157	-0.900437	-0.900437
IL2	rs8943	TGCAGATGAAGACACACTCTTAGCAGGCCAATCGCTCACCGCTGGCGACAAGCTCGTCTCGAGA	14	70681	0.000917801	0.114094	298	0.118523	0.152189	-0.814795	-0.814795
IL2	rs33549	TGCAGCGTCGTTCGTTGATCTTTTTGGTATGCCGATCCAAGCAGAGGGTACCCCAAGGAAGCTT	14	70681	0.000966262	0.110738	298	0.118523	0.151891	-0.816999	-0.816999
IL2	rs34634	TGCAGCTACGCATCATCCACACGGGGCGGCGGGGGGAAGACGGGGTCGGCGTTGCGGAAGAAAT	16	0	0.000998435	0.0889262	298	0.118523	0.151702	-0.860087	-0.860087
IL2	rs30863	TGCAGCGCGGTTTCGGCAGGCGCGCTACTGCTAAAGTTCTGTGTATAAGGTTTTCCCTAGTAGT	17	50104	0.000736818	0.090604	298	0.118523	0.153462	0.849786	0.849786
IL2	rs30864	TGCAGCGCGGTTTCGGCAGGCGCGCTACTGCTAAAGTTCTGTGTATAAGGTTTTCCCTAGTAGT	17	50104	0.000736818	0.090604	298	0.118523	0.153462	0.849786	0.849786
IL2	rs30865	TGCAGCGCGGTTTCGGCAGGCGCGCTACTGCTAAAGTTCTGTGTATAAGGTTTTCCCTAGTAGT	17	50104	0.000736818	0.090604	298	0.118523	0.153462	0.849786	0.849786
IL2	rs23862	TGCAGCCCGACGGATGAGTGTGGGCAGGTTGGAGCGTGCCACGATCTCAAGCAGGAGATCGGGT	19	135056	0.000248256	0.29698	298	0.118523	0.159835	-0.673325	-0.673325
IL2	rs50030	TGCAGGGATTTCATTGTCGTCACCTTCTTGGTGTTGTTGGCAGGAAGCTTAAATGCCTTCCGTG	19	133352	0.000319637	0.436242	298	0.118523	0.158345	-0.54676	-0.54676
IL2	rs15526	TGCAGCACTGAAAAGGGTGGTTGGCCAGCACGAATATCGGAGGGACTGCCGCCTTGGACAGCAC	19	133352	0.000479947	0.437919	298	0.118523	0.155961	-0.5122	-0.5122
IL2	rs23861	TGCAGCCCGACGGATGAGTGTGGGCAGGTTGGAGCGTGCCACGATCTCAAGCAGGAGAGTCGGT	19	135056	0.000794168	0.395973	298	0.118523	0.153027	-0.518432	-0.518432
IL2	rs60207	TGCAGTGATACATCTCGCTACTCTGCATCGCTTGCTATATGGGCCGAGATCGGAAGAGCGGGAT	20	118551	0.000202133	0.380872	298	0.118523	0.161051	-0.604678	-0.604678
IL2	rs1948	TGCAGAAGCCAAGGCAGGGATGCGTCGCAGCGGGTGTCCACGCCGCTCGAGCCCGAGATCGGAA	20	69390	0.000912402	0.318792	298	0.118523	0.152223	-0.567625	-0.567625
LA	rs29987	TGCAGCGCCACGCTCCATGGCCATCCTTTTTGCAGATCTGACAGCACTCGCGGTCACCACCCTT	1	114237	0.000283731	0.251678	298	0.233488	0.268688	8.08081	8.08081
LA	rs52407	TGCAGGTAGATGAAACGGTGGACGTGCGGATGGTGGGACGAGACGGGGCCGCCGTGCGTGTGAC	2	66042	2.88e-05	0.355705	298	0.233488	0.280587	-8.64187	-8.64187
LA	rs62058	TGCAGTGTCCGCACGATGGAGAAGACGGTTCACTGAATGAACCTCTGCACCTACTTCCCGAGAT	2	19338	0.000663547	0.10906	298	0.233488	0.264366	10.0739	10.0739
LA	rs16264	TGCAGCAGCACAGCCACCTCATCGGTTAGATGACCAGGCTCCAGGACCCCGACCGCATGTCGAA	4	59228	0.00031512	0.0587248	298	0.233488	0.268151	-13.8785	-13.8785
LA	rs3171	TGCAGACAAGCATACAGGAACAGGCAAAGTGCCGTGGATTATTCGGCGAAAGGGAAGTGAACAA	4	70805	0.000981744	0.355705	298	0.233488	0.262393	-6.40264	-6.40264
LA	rs46752	TGCAGGCCACAGTAATTATTCTGTCTTTTCTTTCTTACTCTTCTTTGATGTTTGTCACACACCG	5	6832	3.77e-05	0.437919	298	0.233488	0.279161	-8.03463	-8.03463
LA	rs43657	TGCAGGACGGATTGTTCGGCTGCAAGAGATGGATAGTGAAAGCCATGCTCAATTTTTTTCTAGG	5	6832	0.000540864	0.0838926	298	0.233488	0.265401	-11.2576	-11.2576
LA	rs48853	TGCAGGCTCCACATCGCGGAGACTTTTGCAGGAGCAAGAGAGAGAGACAAACAAAATGGATCAC	5	59184	0.000857814	0.147651	298	0.233488	0.263071	9.0259	9.0259
LA	rs52615	TGCAGGTATGGGCGGCTGTTCCGCACGCACATCCTGGGATGCCCCACGGTCGTGTGCATGGACC	5	6832	0.000974718	0.407718	298	0.233488	0.262429	-7.14113	-7.14113
LA	rs55375	TGCAGGTTGTTGCTACTTAGCTGACTGATTTACATATATGGAACCATGGTTATCTGTGTTAATT	10	146426	0.00092413	0.0553691	298	0.233488	0.262696	13.7802	13.7802
LA	rs31838	TGCAGCGGCCAGCCGTCGCCAGGCAGCTTCACCGCGCGCGCGCACCATGCCATCTCGACGACCT	14	64992	0.000210489	0.421141	298	0.233488	0.27022	-8.06088	-8.06088
LA	rs23452	TGCAGCCCCAGGGCACAAAGCGCATGGTCCTCCTCACGCACTTCGAGCGTGGATTTGGGCTACC	14	127712	0.0006755	0.206376	298	0.233488	0.264276	-7.70949	-7.70949
LA	rs58080	TGCAGTCCAACGGCCAGGTCGAGCGAGCCAACGGCCTCATCCTATCGGGCATCAAGCCGCGACT	15	30698	7.27e-05	0.16443	298	0.233488	0.275729	10.1605	10.1605
LA	rs56041	TGCAGTAATTTCCACAAGCTGTGGCTGTTGTACCTCCAGGGGCTGCGTACTTGAACGGCCAGAG	15	30698	0.000797609	0.189597	298	0.233488	0.263437	8.20706	8.20706
LA	rs56042	TGCAGTAATTTCCACAAGCTGTGGCTGTTGTACCTCCAGGGGCTGCGTACTTGAACGGCCAGAG	15	30698	0.000797609	0.189597	298	0.233488	0.263437	8.20706	8.20706
LA	rs56043	TGCAGTAATTTCCACAAGCTGTGGCTGTTGTACCTCCAGGGGCTGCGTACTTGAACGGCCAGAG	15	30698	0.000797609	0.189597	298	0.233488	0.263437	8.20706	8.20706
LA	rs53936	TGCAGGTGCCACCGAAGACCGTCATGGTCTGGTCGGCCGCCGCGGGCATGCCGTCTGAGAGAAG	16	99391	0.000421418	0.0755034	298	0.233488	0.266669	-12.1399	-12.1399
LA	rs45027	TGCAGGAGTGTCGCTCTTCCCCGCCGCTCTGGTCACTCAAATCCGTCTGCGCGCGGCCGCCTCT	16	99391	0.000777153	0.0687919	298	0.233488	0.263568	11.6095	11.6095
LA	rs36378	TGCAGCTCCAGTAGAGGCATCTGAGGCATGCCCAAAGGGGCCTCAGCAGGCCCCGCCGCTGCGG	17	47831	0.00013635	0.372483	298	0.233488	0.27246	-7.85921	-7.85921
LA	rs65339	TGCAGTTTTCATGGTTGTTATGGTGCTACTCCCAAGCATGTTGTTCATCTTGCCGCAATGGCAG	20	45510	3.71e-05	0.347315	298	0.233488	0.279245	7.79396	7.79396
LA	rs65340	TGCAGTTTTCATGGTTGTTATGGTGCTACTCCCAAGCATGTTGTTCATCTTGCCGCAATGGCAG	20	45510	3.71e-05	0.347315	298	0.233488	0.279245	7.79396	7.79396
LA	rs38534	TGCAGCTGCAACAACCGCTCGAGCAAAAGCTAGCAGAGAGAGAAAAGAAGGAACCGTGCATGGA	20	45510	4.01e-05	0.417785	298	0.233488	0.278842	7.50636	7.50636
LA	rs65206	TGCAGTTTGTCTGTCGCAGCGGCTCGCGGCAGCGCCAACTATTGGAAATCCGTCACTCTGTAAG	20	45510	0.000156387	0.434564	298	0.233488	0.271751	6.9314	6.9314
LA	rs61016	TGCAGTGCTAGATTTGCAGCGTGATGCCTAAAGAAACGAACGACGACGGTAAAACATAAACACC	20	45510	0.000405432	0.451342	298	0.233488	0.266865	6.38	6.38
LS	rs41096	TGCAGCTTCTGAAAAGGGGATAATATGGAGAGTGGGCGACGGGAAAAACATCCAAATTCAGCGC	1	34278	0.000550827	0.16443	298	0.184647	0.218493	-0.0706596	-0.0706596
LS	rs41097	TGCAGCTTCTGAAAAGGGGATAATATGGAGAGTGGGCGACGGGAAAAACATCCAAATTCAGCGC	1	34278	0.000550827	0.16443	298	0.184647	0.218493	-0.0706596	-0.0706596
LS	rs29987	TGCAGCGCCACGCTCCATGGCCATCCTTTTTGCAGATCTGACAGCACTCGCGGTCACCACCCTT	1	114237	0.000772499	0.251678	298	0.184647	0.216675	0.0630563	0.0630563
LS	rs52407	TGCAGGTAGATGAAACGGTGGACGTGCGGATGGTGGGACGAGACGGGGCCGCCGTGCGTGTGAC	2	66042	0.000113382	0.355705	298	0.184647	0.227116	-0.0667453	-0.0667453
LS	rs62058	TGCAGTGTCCGCACGATGGAGAAGACGGTTCACTGAATGAACCTCTGCACCTACTTCCCGAGAT	2	19338	0.000148045	0.10906	298	0.184647	0.225647	0.0949704	0.0949704
LS	rs46752	TGCAGGCCACAGTAATTATTCTGTCTTTTCTTTCTTACTCTTCTTTGATGTTTGTCACACACCG	5	6832	2.05e-05	0.437919	298	0.184647	0.236637	-0.0696695	-0.0696695
LS	rs43657	TGCAGGACGGATTGTTCGGCTGCAAGAGATGGATAGTGAAAGCCATGCTCAATTTTTTTCTAGG	5	6832	0.000584921	0.0838926	298	0.184647	0.218169	-0.0943321	-0.0943321
LS	rs52615	TGCAGGTATGGGCGGCTGTTCCGCACGCACATCCTGGGATGCCCCACGGTCGTGTGCATGGACC	5	6832	0.000848943	0.407718	298	0.184647	0.216169	-0.060925	-0.060925
LS	rs15315	TGCAGCACGTGCCATGCGACACAAACAAGGAGGCCGACAAAATCGCCAAGAGGTCGTCCAAGCG	14	80355	0.000820323	0.486577	298	0.184647	0.216353	-0.0657737	-0.0657737
LS	rs15328	TGCAGCACGTGCCGTGCGACACAAACAAGGAGGCCGACAACATCGCCAAGAGGGCGTCCAAGCG	14	80355	0.000820323	0.486577	298	0.184647	0.216353	-0.0657737	-0.0657737
LS	rs58080	TGCAGTCCAACGGCCAGGTCGAGCGAGCCAACGGCCTCATCCTATCGGGCATCAAGCCGCGACT	15	30698	1.31e-05	0.16443	298	0.184647	0.23916	0.0943158	0.0943158
LS	rs56041	TGCAGTAATTTCCACAAGCTGTGGCTGTTGTACCTCCAGGGGCTGCGTACTTGAACGGCCAGAG	15	30698	0.00020431	0.189597	298	0.184647	0.223881	0.0767773	0.0767773
LS	rs56042	TGCAGTAATTTCCACAAGCTGTGGCTGTTGTACCTCCAGGGGCTGCGTACTTGAACGGCCAGAG	15	30698	0.00020431	0.189597	298	0.184647	0.223881	0.0767773	0.0767773
LS	rs56043	TGCAGTAATTTCCACAAGCTGTGGCTGTTGTACCTCCAGGGGCTGCGTACTTGAACGGCCAGAG	15	30698	0.00020431	0.189597	298	0.184647	0.223881	0.0767773	0.0767773
LS	rs45027	TGCAGGAGTGTCGCTCTTCCCCGCCGCTCTGGTCACTCAAATCCGTCTGCGCGCGGCCGCCTCT	16	99391	0.000550225	0.0687919	298	0.184647	0.218499	0.101	0.101
LS	rs36378	TGCAGCTCCAGTAGAGGCATCTGAGGCATGCCCAAAGGGGCCTCAGCAGGCCCCGCCGCTGCGG	17	47831	8.77e-05	0.372483	298	0.184647	0.228533	-0.0681793	-0.0681793
LS	rs38534	TGCAGCTGCAACAACCGCTCGAGCAAAAGCTAGCAGAGAGAGAAAAGAAGGAACCGTGCATGGA	20	45510	0.000236966	0.417785	298	0.184647	0.22307	0.0562796	0.0562796
LS	rs65339	TGCAGTTTTCATGGTTGTTATGGTGCTACTCCCAAGCATGTTGTTCATCTTGCCGCAATGGCAG	20	45510	0.000606114	0.347315	298	0.184647	0.217978	0.0543005	0.0543005
LS	rs65340	TGCAGTTTTCATGGTTGTTATGGTGCTACTCCCAAGCATGTTGTTCATCTTGCCGCAATGGCAG	20	45510	0.000606114	0.347315	298	0.184647	0.217978	0.0543005	0.0543005
NFN	rs9654	TGCAGATGTACGAGTGGGGACGAATCTTAGCCGTTGCATAAAAATCTGACGGTACTTAAAAAAC	1	87736	0.000488083	0.0755034	298	0.12971	0.166543	-0.214366	-0.214366
NFN	rs44110	TGCAGGAGATTTGGATGCGCCTCTACTATGTGATCTGATCGTTGTCTTCCCCACGCCATCCTTC	5	54636	0.000424203	0.350671	298	0.12971	0.167353	0.128844	0.128844
NFN	rs58741	TGCAGTCCTCGTCGCTTCCCCCTTGGGGGCGATGCCTTGGATGTCCGAGATCGGAAGAGCGGGA	5	54636	0.000579325	0.271812	298	0.12971	0.165556	0.141088	0.141088
NFN	rs52838	TGCAGGTCAGTGGCGAGCTGCTGGTCCTGCGGGTTGCATATGCTTGTGTGATCTGTGATGATGG	5	54636	0.000813639	0.27349	298	0.12971	0.163608	0.137133	0.137133
NFN	rs58173	TGCAGTCCACGCTCCCAGACAGCGTGGACTGGAGGGCCCGAGATCGGAAGAGCGGGATCACCGA	6	22050	0.000451825	0.124161	298	0.12971	0.166988	-0.180424	-0.180424
NFN	rs62764	TGCAGTTATGGAAACCGCTTAGCAAGCAACATGCTCAAGACGACATCGACCAGATCACCGTGGA	8	62576	6.31e-05	0.129195	298	0.12971	0.178515	0.264244	0.264244
NFN	rs62763	TGCAGTTATGGAAACCGCTTAGCAAGCAACATGCTCAAGACGACATCGACCAGATCACCGTGGA	8	62576	0.000103357	0.13255	298	0.12971	0.175598	0.2536	0.2536
NFN	rs15145	TGCAGCACGGCAAGGTTCACATCGAAACAACGAAGCAACTGAAGAAAGCTACAGGAGAGGAGAG	8	60303	0.00038569	0.112416	298	0.12971	0.167903	0.247054	0.247054
NFN	rs8397	TGCAGATCCGCCGATCATTGCGCTTGTCGCCATCAGATCTACTCATTCCACCTCGCCATTGGCC	8	47798	0.000503779	0.439597	298	0.12971	0.16636	0.131309	0.131309
NFN	rs29750	TGCAGCGCATCGCCACTAGGGCGGAAGAGGCTGTGGCAGCAGCTTCCGCGGGCGAGTTCGGGGT	8	45525	0.00056396	0.107383	298	0.12971	0.16571	0.182106	0.182106
NFN	rs30276	TGCAGCGCCGCCGCGCCCTTGTCCAGCAGCATCGTCGACGTGGTCGTCGGCTTCCCCGAGATCG	8	52346	0.000691381	0.327181	298	0.12971	0.16454	-0.172349	-0.172349
NFN	rs23036	TGCAGCCCACTTTTTGCCGCGTGGCTCGGTGATATAAAACCACTGATGCTGCCACTCCTTGACG	8	60871	0.000777878	0.167785	298	0.12971	0.163865	0.190173	0.190173
NFN	rs32683	TGCAGCGGGGCGAGTCGTCCAACGTGGGGCATGGGCTCGGCACGGCGGATCTGTTTGCGTCGCC	8	60303	0.000779859	0.216443	298	0.12971	0.16385	0.196831	0.196831
NFN	rs38768	TGCAGCTGCCATCCTGAATCTCAAGCCTCATTTGGGGCAACGAATCCAAGCCATCTAAGCACCA	8	7980	0.000979482	0.451342	298	0.12971	0.162548	-0.113895	-0.113895
NFN	rs34775	TGCAGCTACTGGAGAAGCTCGTTCCGACCTCATCCGACCACCTCTCATCAAGCCGTGGGTACAG	10	80380	0.000471717	0.290268	298	0.12971	0.16674	-0.141686	-0.141686
NFN	rs34776	TGCAGCTACTGGAGAAGCTCGTTCCGACCTCATCCGACCACCTCTCATCAAGCCGTGGGTACAG	10	80380	0.000471717	0.290268	298	0.12971	0.16674	-0.141686	-0.141686
NFN	rs23597	TGCAGCCCCGACAACCTCAACTTGCTGGGGGCGGACCCTTGTATCTTCAGCCCTCGGCAAGCTT	10	80380	0.000925348	0.307047	298	0.12971	0.162873	-0.128338	-0.128338
NFN	rs23598	TGCAGCCCCGACAACCTCAACTTGCTGGGGGCGGACCCTTGTATCTTCAGCCCTCGGCAAGCTT	10	80380	0.000925348	0.307047	298	0.12971	0.162873	-0.128338	-0.128338
NFN	rs24002	TGCAGCCCGCCCAAGGACGAGCTCGACGCTTCAACGAGCGGCTCCCTGGACTCGTCAGACGTGA	11	56065	0.000470001	0.337248	298	0.12971	0.166761	0.172579	0.172579
NFN	rs37582	TGCAGCTCGGTCATCTCCGAAAGGGAACACTCCAAGACAGCAGCAGGAGCAGAAGAACCAGGGA	15	31835	0.000702187	0.0654362	298	0.12971	0.164451	-0.233239	-0.233239
NFN	rs53936	TGCAGGTGCCACCGAAGACCGTCATGGTCTGGTCGGCCGCCGCGGGCATGCCGTCTGAGAGAAG	16	99391	0.000852163	0.0755034	298	0.12971	0.163343	-0.212919	-0.212919
NFN	rs28478	TGCAGCGACGGCTTCCTCGACGGCAGGAGGTACTGCGAGCTCTTCTTCCGAGATCGGAAGAGCG	17	0	0.000167338	0.130872	298	0.12971	0.172766	0.19003	0.19003
NFN	rs57854	TGCAGTCAGAGTGTCGATGTCAGCACACTCCGAGATCGGAAGAGCGGGATCACCGACTGCCCAT	17	3978	0.000245512	0.0704698	298	0.12971	0.170527	0.241083	0.241083
NFN	rs41853	TGCAGCTTTGCAACAATTAATAGAATCCTTCCCGTGTCGATATCCGAGATCGGAAGAGCGGGAT	17	9097	0.000254664	0.219799	298	0.12971	0.170313	-0.150416	-0.150416
NFN	rs39281	TGCAGCTGCTGGAAGGACGGGTGGTGGTGGTAGATGGGGACCCCTCTTATAGGCTTGAGCAAGG	17	1137	0.000367537	0.0855705	298	0.12971	0.168183	0.23347	0.23347
NFN	rs26880	TGCAGCCTCGCGTTCTCGCGGACGGTCAGAACCCGAGATCGGAAGAGCGGGATCACCGACTGCC	17	4546	0.000765289	0.0687919	298	0.12971	0.163958	0.224408	0.224408
NFN	rs53612	TGCAGGTCTTCGCTCATTGGCACTTCGCTTGGTGCCCCCATTTCCTCCTCCGTCGCCGAGATCG	17	3978	0.000806443	0.0755034	298	0.12971	0.163658	0.211144	0.211144
NFN	rs53613	TGCAGGTCTTCGCTCATTGGCACTTCGCTTGGTGCCCCCATTTCCTCCTCCGTCGCCGAGATCG	17	3978	0.000806443	0.0755034	298	0.12971	0.163658	0.211144	0.211144
NFN	rs53614	TGCAGGTCTTCGCTCATTGGCACTTCGCTTGGTGCCCCCATTTCCTCCTCCGTCGCCGAGATCG	17	3978	0.000806443	0.0755034	298	0.12971	0.163658	0.211144	0.211144
NFN	rs10049	TGCAGATTCCATGCAGCCACAAACGCCAACTGCTGGGCCGTCCTCGCCTCCTCAAGCTCAAGCC	17	46694	0.000829189	0.22651	298	0.12971	0.163499	-0.148272	-0.148272
NFN	rs10050	TGCAGATTCCATGCAGCCACAAACGCCAACTGCTGGGCCGTCCTCGCCTCCTCAAGCTCAAGCC	17	46694	0.000829189	0.22651	298	0.12971	0.163499	-0.148272	-0.148272
NFN	rs8436	TGCAGATCCTAACACGGCACGCGTCCCAGAACCGTCTTCCCCGTCTAACGCGCCCGACCGACTC	17	4546	0.000832961	0.0536913	298	0.12971	0.163473	0.246631	0.246631
NFN	rs8437	TGCAGATCCTAACACGGCACGCGTCCCAGAACCGTCTTCCCCGTCTAACGCGCCCGACCGACTC	17	4546	0.000832961	0.0536913	298	0.12971	0.163473	0.246631	0.246631
NFN	rs8438	TGCAGATCCTAACACGGCACGCGTCCCAGAACCGTCTTCCCCGTCTAACGCGCCCGACCGACTC	17	4546	0.000832961	0.0536913	298	0.12971	0.163473	0.246631	0.246631
NFN	rs45920	TGCAGGCAATGTCATCTCGTTCATGACCTACCTGGCCCCACTGTAAGCCTCTTGATGACACTCA	17	1137	0.000886	0.0738255	298	0.12971	0.163121	0.225104	0.225104
NFN	rs50044	TGCAGGGCAAACTGAAATCCTTGTTCTGACGTGACTTAGCTTAAGAAAATTAACAAATTTAACT	17	3410	0.000998738	0.112416	298	0.12971	0.162437	0.180793	0.180793
NFN	rs9457	TGCAGATGGCGAAGGGCAAAAGAAAACATCGGACAAGAGATAGGGACGGCGACCGAGATCGGAA	20	94660	0.000339482	0.486577	298	0.12971	0.168643	0.141574	0.141574
NFN	rs9458	TGCAGATGGCGAAGGGCAAAAGAAAACATCGGACAAGAGATAGGGACGGCGACCGAGATCGGAA	20	94660	0.000339482	0.486577	298	0.12971	0.168643	0.141574	0.141574
NFN	rs9459	TGCAGATGGCGAAGGGCAAAAGAAAACATCGGACAAGAGATAGGGACGGCGACCGAGATCGGAA	20	94660	0.000339482	0.486577	298	0.12971	0.168643	0.141574	0.141574
PD	rs48591	TGCAGGCGTGCAGGGCGACAGTCTAATAATGTGGGCATCCGTCAGACTAGGATACCTGCCCGCT	2	45574	1.56e-05	0.360738	298	0.0341477	0.0975758	-0.193284	-0.193284
PD	rs42664	TGCAGGAAGCGGATCGGATTTCTGCTGGAAGTGGGTACGCATCAAGTTGCAACCGTTGTAGTTT	8	75087	7.54e-05	0.169463	298	0.0341477	0.0871177	-0.182486	-0.182486
PD	rs45819	TGCAGGCAACGAGACAAGCTGGCCGAGGAACCAAACCCTCTGATTTTTGCTTCGCGAGGGCAAG	2	45574	8.33e-05	0.362416	298	0.0341477	0.0864641	-0.174623	-0.174623
PD	rs44942	TGCAGGAGTATAAAAGCGAGGACTGGATCTTAAAGTGCCAGATTAAATTGCCGAGATCGGAAGA	9	92335	0.000100455	0.255034	298	0.0341477	0.0852412	-0.151218	-0.151218
PD	rs44943	TGCAGGAGTATAAAAGCGAGGACTGGATCTTAAAGTGCCAGATTAAATTGCCGAGATCGGAAGA	9	92335	0.000100455	0.255034	298	0.0341477	0.0852412	-0.151218	-0.151218
PD	rs62613	TGCAGTTAGAAGGGAACACGCTTTCATAACTGAGAAAGCGTATTTTAGCTAAAGGAGGAACCG	2	45574	0.000114663	0.286913	298	0.0341477	0.0843765	-0.188668	-0.188668
PD	rs58336	TGCAGTCCATTCAGAAACGTCTCTCTGAGTATGATTGGGAATCATTCACAACGTTGTTATGCAC	2	45574	0.000210388	0.333893	298	0.0341477	0.0804282	-0.162377	-0.162377
PD	rs8706	TGCAGATCTAAGGGGCATCTACAGCCACATCAACGGCACCATCTACCTCCATGGAAGTAGCTTC	4	21630	0.000262048	0.488255	298	0.0341477	0.0790079	-0.126382	-0.126382
PD	rs8707	TGCAGATCTAAGGGGCATCTACAGCCACATCAACGGCACCATCTACCTCCATGGAAGTAGCTTC	4	21630	0.000262048	0.488255	298	0.0341477	0.0790079	-0.126382	-0.126382
PD	rs8792	TGCAGATCTCGCCAGCCAAGGGAGGAGAGGGTCCCACCGCTGCTCTAATGGCGAGGAGGAGAGA	4	42114	0.000282554	0.122483	298	0.0341477	0.0785216	-0.185359	-0.185359
PD	rs47307	TGCAGGCCGCACACTCATCGGCGGTGGAGCCAAACATAGGTCCCACCTCAGTGGAAGCCTGTAA	2	45574	0.000283224	0.36745	298	0.0341477	0.0785063	-0.165687	-0.165687
PD	rs47117	TGCAGGCCCGCAACAGCTGCCATGAACCATTCTATAACACCTCAATCAAGCTCAACCGTCCGTT	9	5684	0.000287981	0.112416	298	0.0341477	0.0783989	0.214041	0.214041
PD	rs21678	TGCAGCCAGAGCTCAAGAGGCCCCCTCGGCGGGATCTCGAAGGCGAAGGAGGGAGGCATGCAAA	2	45574	0.00030718	0.377517	298	0.0341477	0.0779828	-0.159218	-0.159218
PD	rs34126	TGCAGCGTTGCACTTCTAGCCACTCAGCCACCATTTAGTTTGTGTTTAATTAGTAGGTCAACAC	2	45006	0.000313549	0.377517	298	0.0341477	0.0778506	-0.156513	-0.156513
PD	rs34127	TGCAGCGTTGCACTTCTAGCCACTCAGCCACCATTTAGTTTGTGTTTAATTAGTAGGTCAACAC	2	45006	0.000313549	0.377517	298	0.0341477	0.0778506	-0.156513	-0.156513
PD	rs34128	TGCAGCGTTGCACTTCTAGCCACTCAGCCACCATTTAGTTTGTGTTTAATTAGTAGGTCAACAC	2	45006	0.000313549	0.377517	298	0.0341477	0.0778506	-0.156513	-0.156513
PD	rs59786	TGCAGTCTTTGCTTCTCGAGGCTGAGGCCTCGTCGTGCGCCTCGAGGCCTGCAAGAGTTAGTAA	2	45574	0.000320991	0.328859	298	0.0341477	0.0776996	-0.167693	-0.167693
PD	rs60056	TGCAGTGACTAATGGTGTAATACATTTACATCGGGGGTATCTTTGTTTCTCACTGAGGGAGAAC	8	121341	0.000371547	0.196309	298	0.0341477	0.0767588	0.179287	0.179287
PD	rs59969	TGCAGTGACAGAGAAGGCAGAGCAGAAGATCCTGGCAAAACGGCATCTGGCTCGGCGAGTTCTC	2	45574	0.000373429	0.40604	298	0.0341477	0.0767263	-0.150379	-0.150379
PD	rs38628	TGCAGCTGCACCATGTTATCCTTGGCATCCTTCGCCTCGTGCTCCGCCGCTCTCTGTGATTGGA	1	44512	0.000468675	0.305369	298	0.0341477	0.0752692	-0.170993	-0.170993
PD	rs35336	TGCAGCTATAAGCCTACATCTCTGCTATTTTATTTTTTACTTTTCCTTTCCAGGACAACTCAGT	3	35830	0.000473829	0.186242	298	0.0341477	0.0751992	0.155063	0.155063
PD	rs61719	TGCAGTGGGTGTCTCGATGACGAGCACCTACAGTAGGTTTCCCGACGATGCGTTGAACTCGCTT	2	45574	0.000488097	0.300336	298	0.0341477	0.0750094	-0.168089	-0.168089
PD	rs28305	TGCAGCGACGAAACAGAGGAACTCTCAACGAGAGCACCAATGTCAGTGTCAAAACCGAGATCGG	2	46143	0.000490938	0.357383	298	0.0341477	0.0749722	-0.155877	-0.155877
PD	rs39516	TGCAGCTGGAGTCCGTCCACGGCCAGGGCTTCCCGAGCCAGAGCACGCTGGAGCTAGAGGCCGC	2	45006	0.000496034	0.352349	298	0.0341477	0.0749062	-0.158415	-0.158415
PD	rs63102	TGCAGTTCCAAACCGCTCTATACAGTTCAGAGGAAAATTGAAGCAGTCGTTGAGCTGCCCATGC	2	45574	0.000514707	0.332215	298	0.0341477	0.0746698	-0.157974	-0.157974
PD	rs63103	TGCAGTTCCAAACCGCTCTATACAGTTCAGAGGAAAATTGAAGCAGTCGTTGAGCTGCCCATGC	2	45574	0.000514707	0.332215	298	0.0341477	0.0746698	-0.157974	-0.157974
PD	rs63104	TGCAGTTCCAAACCGCTCTATACAGTTCAGAGGAAAATTGAAGCAGTCGTTGAGCTGCCCATGC	2	45574	0.000514707	0.332215	298	0.0341477	0.0746698	-0.157974	-0.157974
PD	rs50563	TGCAGGGCGCTTCCGCTCATGTGGCTTGGCGGAGACGGCGTAGAGGTCGACGGCGGAGCTTCTC	2	45574	0.000566192	0.392617	298	0.0341477	0.0740608	-0.143807	-0.143807
PD	rs56997	TGCAGTAGGAGTGCTCCAAACCAGCTCATGCCGACGGCGCTAATACACAGGGCAGGCGCAGTGC	2	45006	0.000581644	0.379195	298	0.0341477	0.073889	-0.152619	-0.152619
PD	rs15129	TGCAGCACGGAGCGCGCTGACAGCAGGTCGGTCTGGACGTCGCGAGCAGGCTCCGCGAGTCGCC	2	58080	0.000619967	0.102349	298	0.0341477	0.0734821	0.183123	0.183123
PD	rs15130	TGCAGCACGGAGCGCGCTGACAGCAGGTCGGTCTGGACGTCGCGAGCAGGCTCCGCGAGTCGCC	2	58080	0.000619967	0.102349	298	0.0341477	0.0734821	0.183123	0.183123
PD	rs6176	TGCAGAGCGTGGGGCGGCTGGAGATCATCGCGCTACCTCCGCGTGGGCTCCTTCTGCACGCGGA	4	42114	0.000635184	0.122483	298	0.0341477	0.0733275	-0.174134	-0.174134
PD	rs21498	TGCAGCCACTCGTCTTCCTCCACAGCGTTCGTCATGATGGAGTTAACTTTGTACTCTGCTAGGA	2	45006	0.000640052	0.285235	298	0.0341477	0.0732789	-0.163419	-0.163419
PD	rs17075	TGCAGCAGCGAGCCGTTGATGCACGCGACGATTTTTCTATGCACCAATGGTGCTACGACGGATG	2	66042	0.0006473	0.280201	298	0.0341477	0.0732072	0.137517	0.137517
PD	rs57440	TGCAGTATGATGCTCATTTCGATCTGTGACTGGCCGAGATCGGAAGAGCGGGATCACCGACTGC	2	45574	0.000654781	0.379195	298	0.0341477	0.073134	-0.152945	-0.152945
PD	rs59007	TGCAGTCGCCCTCCACGGCGAGGCGGCTGATCATGGAGCATGAGTGCACGACATGACGGTCTGG	4	91949	0.000663114	0.268456	298	0.0341477	0.0730535	0.200446	0.200446
PD	rs3185	TGCAGACAAGGGGGGGAGATGGTCATGGCGTGGCTCACTCCTGCTCCTAGTATGCCCAACGATC	2	45006	0.000686453	0.350671	298	0.0341477	0.0728333	-0.150184	-0.150184
PD	rs19918	TGCAGCATGGCGTGGGGCTTGCCTGCATTGCAGATTGGGAGGGCGCCTGAGCATCATGATGATA	2	45574	0.000687975	0.360738	298	0.0341477	0.0728192	-0.14914	-0.14914
PD	rs29999	TGCAGCGCCAGAGCCAGACAAAGTTCAGGACTCACGACTGTCGGTCTTCATCCAAACATTCAAT	3	35830	0.000727202	0.197987	298	0.0341477	0.0724665	0.149159	0.149159
PD	rs56734	TGCAGTAGATTCTTACCAAGCCGAGCGAGCTGTTTCGTGTAAAATCCTCGCGTCCATCACCAGC	2	45574	0.000737925	0.285235	298	0.0341477	0.0723734	-0.161388	-0.161388
PD	rs4898	TGCAGACTGCTCCTGTTTCCTCCTCCTTCCTTCCGACTGAATCCACCATCTTCACCCGAGATCG	20	63702	0.000781961	0.387584	298	0.0341477	0.0720052	-0.130623	-0.130623
PD	rs4899	TGCAGACTGCTCCTGTTTCCTCCTCCTTCCTTCCGACTGAATCCACCATCTTCACCCGAGATCG	20	63702	0.000781961	0.387584	298	0.0341477	0.0720052	-0.130623	-0.130623
PD	rs4900	TGCAGACTGCTCCTGTTTCCTCCTCCTTCCTTCCGACTGAATCCACCATCTTCACCCGAGATCG	20	63702	0.000781961	0.387584	298	0.0341477	0.0720052	-0.130623	-0.130623
PD	rs59497	TGCAGTCTCGTACTCGCCTAAGTTTTGAAAACCTTACCCAATCGGTCGACTGGAACATCGAGAC	2	45574	0.000787383	0.360738	298	0.0341477	0.0719614	-0.149749	-0.149749
PD	rs34123	TGCAGCGTTGCACTTCTAGCCACTCAGCCACCATTAGTTTGTGTTTAATTAGTAGGTCAACACC	2	45006	0.000839334	0.374161	298	0.0341477	0.0715559	-0.143693	-0.143693
PD	rs34124	TGCAGCGTTGCACTTCTAGCCACTCAGCCACCATTAGTTTGTGTTTAATTAGTAGGTCAACACC	2	45006	0.000839334	0.374161	298	0.0341477	0.0715559	-0.143693	-0.143693
PD	rs34125	TGCAGCGTTGCACTTCTAGCCACTCAGCCACCATTAGTTTGTGTTTAATTAGTAGGTCAACACC	2	45006	0.000839334	0.374161	298	0.0341477	0.0715559	-0.143693	-0.143693
PD	rs5593	TGCAGAGAGTGCCCGTTTATGTCAAGTACCATGAGCCCTCGCCACGATGGTCGCCATCGCTCGA	8	56892	0.00087009	0.115772	298	0.0341477	0.0713278	0.186221	0.186221
PD	rs65369	TGCAGTTTTCGCGAGGCCACCAATAGCGCTAGCAAGAGCTTCTGAGGCACGGGGTACCATGCCC	2	45574	0.000885655	0.352349	298	0.0341477	0.0712154	-0.148545	-0.148545
PD	rs65370	TGCAGTTTTCGCGAGGCCACCAATAGCGCTAGCAAGAGCTTCTGAGGCACGGGGTACCATGCCC	2	45574	0.000885655	0.352349	298	0.0341477	0.0712154	-0.148545	-0.148545
PD	rs48900	TGCAGGCTCCTCCGACCCGCCCGCACAACCTGCGATGGAGCCTGGGCGTAAGGGTGCCG	2	45574	0.000921526	0.377517	298	0.0341477	0.0709639	-0.146137	-0.146137
PD	rs6530	TGCAGAGGATCATTCATCACCATTAATAACTGCTCAAACACACGGAGTAGCCTAGTGCTCAGAG	4	11390	0.000980684	0.0604027	298	0.0341477	0.0705702	0.230897	0.230897
PeD	rs35911	TGCAGCTCAGAATTCCAAACTCCTGTGGATTTGGTTCATTTGGCCATGCATCCGAGATCGGAAG	7	76412	6.14e-05	0.236577	298	0.0991624	0.14983	0.175895	0.175895
PeD	rs35909	TGCAGCTCAGAATCCCAAACTCTTGTGGATTGGGTTCATTTGGCCATGCATCCGAGATCGGAAG	7	76412	8.91e-05	0.234899	298	0.0991624	0.147551	0.172436	0.172436
PeD	rs25455	TGCAGCCGCGACATGCAAATCCAGGCCCTTAAACGCAAGCAATCCTACACGTATAGATAATTAC	7	76412	9.52e-05	0.22651	298	0.0991624	0.147146	0.175127	0.175127
PeD	rs25456	TGCAGCCGCGACATGCAAATCCAGGCCCTTAAACGCAAGCAATCCTACACGTATAGATAATTAC	7	76412	9.52e-05	0.22651	298	0.0991624	0.147146	0.175127	0.175127
PeD	rs5552	TGCAGAGAGGCCTCGATCTCGGGGAGAACTTGGGCCACACTCCGAGATCGGAAGAGCGGGATCA	20	109456	0.000139043	0.17953	298	0.0991624	0.144837	-0.196914	-0.196914
PeD	rs6454	TGCAGAGGAGCCGAACCCCACTACTTTTAGTCATCATAAGACTAAAACGTATCCAAGCACCATC	7	77549	0.00015059	0.214765	298	0.0991624	0.144353	0.173152	0.173152
PeD	rs44615	TGCAGGAGGAGGGTGGCAGCAGGAGGAGCCACCATCGACCACACCGCCCAGAGAGGTGTTCCCG	20	51193	0.000462494	0.127517	298	0.0991624	0.137595	-0.182897	-0.182897
PeD	rs44616	TGCAGGAGGAGGGTGGCAGCAGGAGGAGCCACCATCGACCACACCGCCCAGAGAGGTGTTCCCG	20	51193	0.000462494	0.127517	298	0.0991624	0.137595	-0.182897	-0.182897
PeD	rs11944	TGCAGCAACTGCTCCGAACCAGCGCGCTGGCCCATCAGCGCATCCAACTGAAGATCCG	20	55744	0.000469445	0.483221	298	0.0991624	0.137506	-0.13811	-0.13811
PeD	rs27616	TGCAGCCTTCTATGTGGCATGATGGTCGCACCGCCACTCCGTCGCTGACTCCAGCCGTTGCTTC	20	109456	0.000476146	0.379195	298	0.0991624	0.137422	0.147596	0.147596
PeD	rs27617	TGCAGCCTTCTATGTGGCATGATGGTCGCACCGCCACTCCGTCGCTGACTCCAGCCGTTGCTTC	20	109456	0.000476146	0.379195	298	0.0991624	0.137422	0.147596	0.147596
PeD	rs19051	TGCAGCATCAACCCCGCCGAGACCATCACCAAGATCGTGGAGCCAGCGTACCTCGTCGTGGCGA	14	145902	0.000559787	0.451342	298	0.0991624	0.136457	0.128683	0.128683
PeD	rs26096	TGCAGCCGTTCCAGGGGTATGCAGAGGAGGTTGAAGGCCTCCATCGAGAGAATGCTGAGGCCCG	7	53669	0.000574806	0.293624	298	0.0991624	0.136299	0.231436	0.231436
PeD	rs26097	TGCAGCCGTTCCAGGGGTATGCAGAGGAGGTTGAAGGCCTCCATCGAGAGAATGCTGAGGCCCG	7	53669	0.000574806	0.293624	298	0.0991624	0.136299	0.231436	0.231436
PeD	rs26098	TGCAGCCGTTCCAGGGGTATGCAGAGGAGGTTGAAGGCCTCCATCGAGAGAATGCTGAGGCCCG	7	53669	0.000574806	0.293624	298	0.0991624	0.136299	0.231436	0.231436
PeD	rs52244	TGCAGGTACAATGTACGGCAGCCAAAATTGCGCGTTGACATGATTCTCACCCTCAGGTCGGTCG	20	109456	0.00065732	0.265101	298	0.0991624	0.135501	-0.173483	-0.173483
PeD	rs52245	TGCAGGTACAATGTACGGCAGCCAAAATTGCGCGTTGACATGATTCTCACCCTCAGGTCGGTCG	20	109456	0.00065732	0.265101	298	0.0991624	0.135501	-0.173483	-0.173483
PeD	rs52246	TGCAGGTACAATGTACGGCAGCCAAAATTGCGCGTTGACATGATTCTCACCCTCAGGTCGGTCG	20	109456	0.00065732	0.265101	298	0.0991624	0.135501	-0.173483	-0.173483
PeD	rs22018	TGCAGCCAGGAACCTGCCGCTCGTTCCATCTAGATAGTGCGCGTGCACTTTTAAGTTTTTAGGC	7	52533	0.000731765	0.313758	298	0.0991624	0.134865	0.209498	0.209498
PeD	rs22019	TGCAGCCAGGAACCTGCCGCTCGTTCCATCTAGATAGTGCGCGTGCACTTTTAAGTTTTTAGGC	7	52533	0.000731765	0.313758	298	0.0991624	0.134865	0.209498	0.209498
PeD	rs54897	TGCAGGTTCAGCAGCTTCGTGTTCCCTTTCTTCTACTATTTCTTTCTCATGTGATGTCTATCAA	20	109456	0.000790465	0.208054	298	0.0991624	0.134408	0.177466	0.177466
PeD	rs26859	TGCAGCCTCGCCTCCTCCTCTTCCCCTTCGAACTCCGAGATCGGAAGAGCGGGATCACCGACTG	7	77549	0.000869918	0.192953	298	0.0991624	0.133841	0.152775	0.152775
PeD	rs10253	TGCAGATTGCGCACAGGCTATATATTGATTCATTGAATTTTCTTCTTCTTCTTCTTTATTTGTC	19	10479	0.000872333	0.10906	298	0.0991624	0.133825	0.207753	0.207753
PeD	rs4267	TGCAGACGATCAAAGTCAACGAACTGGCTGTTCACCACAATTCTAAAAATCAAACACACCTAGC	20	52330	0.000979064	0.13255	298	0.0991624	0.133143	0.17737	0.17737
PeL	rs41218	TGCAGCTTGACATTCCTGGAGGTGAGGACGAGCACACACTAGGAGAGGCATTACATCGTATCGT	5	60320	0.000256464	0.105705	298	0.0664321	0.109927	1.27	1.27
PeL	rs54416	TGCAGGTGGGGGCGCGCCTGCAAAACGGCGAAATTAGACTCCCCAGGTGCCCCTCGGGTTCCTG	7	135636	0.00038969	0.208054	298	0.0664321	0.107323	-0.962878	-0.962878
PeL	rs54257	TGCAGGTGGCCGCGAAGAAGACCGCGACGGAAATCTGGAGCAGCTTGAAGGCCCGAGATCGGAA	14	35359	0.000872202	0.129195	298	0.0664321	0.102355	1.01642	1.01642
PeL	rs47991	TGCAGGCGCCCGTGTGCGAATGGGCGCTTAAGCGCCAAATAGGAATCGCCTAACGCGTTGGTCA	14	35359	0.000980894	0.159396	298	0.0664321	0.101636	0.935503	0.935503
PeL	rs12630	TGCAGCAAGGTATATGGCAACCAACGGCATGGCATCAAATTACACATAACAAGGAGCAAATAAC	15	29561	0.000126628	0.0604027	298	0.0664321	0.114356	-1.71745	-1.71745
PeL	rs17095	TGCAGCAGCGCAACAGTCTCATCAGTGAGATGACGGGGCTTCAGGACCCCACACGCATGCTGAA	16	50208	0.000408424	0.0587248	298	0.0664321	0.107032	-1.62	-1.62
PeL	rs4774	TGCAGACTCAGGATTCTTGAAGAATGATTATTTTACATGGCTAAGAAATTAGTTCAACACCGAG	17	92187	0.000303712	0.285235	298	0.0664321	0.108873	-0.865235	-0.865235
PeL	rs49881	TGCAGGGAGTGAGAGTAGTGAGTCGTGGACCTTCTTCCCTGTGTGGGCCGCGGAGAAGGTCTTG	19	82137	0.000642675	0.218121	298	0.0664321	0.10423	-0.904462	-0.904462
PeL	rs29182	TGCAGCGATGACGACGGCTTTTTGCATCAGACGGCGGCCTTACGTGTCTGCTCGGGGAACAAGA	20	109456	0.000403876	0.22651	298	0.0664321	0.107101	-0.999569	-0.999569
PeL	rs31186	TGCAGCGCTGCATGGAGGCCACGCTGGGCGACAGCGTGTCCAAGGAGGAGGCGGCCGCGGTCCT	20	109456	0.000794635	0.364094	298	0.0664321	0.102926	-0.817032	-0.817032
PeL	rs31187	TGCAGCGCTGCATGGAGGCCACGCTGGGCGACAGCGTGTCCAAGGAGGAGGCGGCCGCGGTCCT	20	109456	0.000794635	0.364094	298	0.0664321	0.102926	-0.817032	-0.817032
PeL	rs37985	TGCAGCTCTGACGCCGCATGCATTACTTGAACTCCACAAAATCACAGCATGCCAGCTGACATGC	20	112867	0.000865516	0.135906	298	0.0664321	0.102402	1.22726	1.22726
PH	rs39648	TGCAGCTGGCGCTCACCTCTTGAGGGGCCCCCTTAGACGCGGTGATAAGCTCCACATGATTGTC	4	59228	0.000872416	0.436242	298	0.163595	0.195926	4.28116	4.28116
PH	rs39649	TGCAGCTGGCGCTCACCTCTTGAGGGGCCCCCTTAGACGCGGTGATAAGCTCCACATGATTGTC	4	59228	0.000872416	0.436242	298	0.163595	0.195926	4.28116	4.28116
PH	rs40278	TGCAGCTGTGATAGCAACATAGGGCTTGCTGGTAGCGTGAAGCACGCGTAGTAGCCCAGAGATG	4	58660	0.000933705	0.437919	298	0.163595	0.195552	4.28744	4.28744
PH	rs40279	TGCAGCTGTGATAGCAACATAGGGCTTGCTGGTAGCGTGAAGCACGCGTAGTAGCCCAGAGATG	4	58660	0.000933705	0.437919	298	0.163595	0.195552	4.28744	4.28744
PH	rs62764	TGCAGTTATGGAAACCGCTTAGCAAGCAACATGCTCAAGACGACATCGACCAGATCACCGTGGA	8	62576	0.000356879	0.129195	298	0.163595	0.200891	4.94273	4.94273
PH	rs62763	TGCAGTTATGGAAACCGCTTAGCAAGCAACATGCTCAAGACGACATCGACCAGATCACCGTGGA	8	62576	0.000594687	0.13255	298	0.163595	0.198046	4.70004	4.70004
PH	rs15145	TGCAGCACGGCAAGGTTCACATCGAAACAACGAAGCAACTGAAGAAAGCTACAGGAGAGGAGAG	8	60303	0.000657336	0.112416	298	0.163595	0.197491	4.98411	4.98411
PH	rs34775	TGCAGCTACTGGAGAAGCTCGTTCCGACCTCATCCGACCACCTCTCATCAAGCCGTGGGTACAG	10	80380	0.000762503	0.290268	298	0.163595	0.19667	-2.86117	-2.86117
PH	rs34776	TGCAGCTACTGGAGAAGCTCGTTCCGACCTCATCCGACCACCTCTCATCAAGCCGTGGGTACAG	10	80380	0.000762503	0.290268	298	0.163595	0.19667	-2.86117	-2.86117
PH	rs12385	TGCAGCAAGCGACTAGCATGTATGGTGGCTAAACTTATTCGAAAAAGAGAGCGAGTAGAGGAGG	13	57088	0.000506298	0.0738255	298	0.163595	0.19894	4.49714	4.49714
PH	rs12386	TGCAGCAAGCGACTAGCATGTATGGTGGCTAAACTTATTCGAAAAAGAGAGCGAGTAGAGGAGG	13	57088	0.000506298	0.0738255	298	0.163595	0.19894	4.49714	4.49714
PH	rs53936	TGCAGGTGCCACCGAAGACCGTCATGGTCTGGTCGGCCGCCGCGGGCATGCCGTCTGAGAGAAG	16	99391	0.000859652	0.0755034	298	0.163595	0.196007	-4.46301	-4.46301
PH	rs57854	TGCAGTCAGAGTGTCGATGTCAGCACACTCCGAGATCGGAAGAGCGGGATCACCGACTGCCCAT	17	3978	6.58e-05	0.0704698	298	0.163595	0.210462	5.52071	5.52071
PH	rs53612	TGCAGGTCTTCGCTCATTGGCACTTCGCTTGGTGCCCCCATTTCCTCCTCCGTCGCCGAGATCG	17	3978	0.000124532	0.0755034	298	0.163595	0.206824	5.09418	5.09418
PH	rs53613	TGCAGGTCTTCGCTCATTGGCACTTCGCTTGGTGCCCCCATTTCCTCCTCCGTCGCCGAGATCG	17	3978	0.000124532	0.0755034	298	0.163595	0.206824	5.09418	5.09418
PH	rs53614	TGCAGGTCTTCGCTCATTGGCACTTCGCTTGGTGCCCCCATTTCCTCCTCCGTCGCCGAGATCG	17	3978	0.000124532	0.0755034	298	0.163595	0.206824	5.09418	5.09418
PH	rs8436	TGCAGATCCTAACACGGCACGCGTCCCAGAACCGTCTTCCCCGTCTAACGCGCCCGACCGACTC	17	4546	0.000200234	0.0536913	298	0.163595	0.204137	5.77936	5.77936
PH	rs8437	TGCAGATCCTAACACGGCACGCGTCCCAGAACCGTCTTCCCCGTCTAACGCGCCCGACCGACTC	17	4546	0.000200234	0.0536913	298	0.163595	0.204137	5.77936	5.77936
PH	rs8438	TGCAGATCCTAACACGGCACGCGTCCCAGAACCGTCTTCCCCGTCTAACGCGCCCGACCGACTC	17	4546	0.000200234	0.0536913	298	0.163595	0.204137	5.77936	5.77936
PH	rs29317	TGCAGCGATTCATTCGACTTGGCGAGCAAAAACGGGGCCTTAGGCAGAGCAATGCTCACCTCGA	17	4546	0.000313936	0.0536913	298	0.163595	0.201609	5.44136	5.44136
PH	rs26880	TGCAGCCTCGCGTTCTCGCGGACGGTCAGAACCCGAGATCGGAAGAGCGGGATCACCGACTGCC	17	4546	0.000415461	0.0687919	298	0.163595	0.200042	4.94985	4.94985
PH	rs11741	TGCAGCAACGCATGGAGAATTGTCTAGTTATGTGAATTATTGGAGGTGGAACCATGTCAAAAGG	17	4546	0.000920365	0.10906	298	0.163595	0.195631	3.772	3.772
PH	rs11772	TGCAGCAACGCGTGGAAAATTGTCTAGTTATGTGAATTATTGGAGGTGGAACCATGTCAAAAGG	17	4546	0.000920365	0.10906	298	0.163595	0.195631	3.772	3.772
PH	rs1948	TGCAGAAGCCAAGGCAGGGATGCGTCGCAGCGGGTGTCCACGCCGCTCGAGCCCGAGATCGGAA	20	69390	0.000570808	0.318792	298	0.163595	0.198274	-2.82017	-2.82017
PL	rs3626	TGCAGACATTTGAAAATACTTGTTACACCGCCTAATCCATCCTACTGGATCCTCTCCTTGAAGG	1	32003	0.000769795	0.20302	298	0.0253184	0.0636284	1.62404	1.62404
PL	rs814	TGCAGAAATAGCCTTTGTCGCGAAGGCAACACCTTGTCCCCCAACTTATCTGCAACATAGTGGA	1	68388	0.000814327	0.315436	298	0.0253184	0.0632681	1.82661	1.82661
PL	rs60605	TGCAGTGCAGTTATGGTTCTCTTCTGGTTTTTTGAGGGGTATGGTCTAGCGCCGACGTTATGCC	2	86521	0.000702431	0.481544	298	0.0253184	0.0642159	-1.93854	-1.93854
PL	rs46588	TGCAGGCATGGATTGCGGGTGACCAACAGGGGCCACCCCCGATTCCCAGCTTCACGGCCAGCAA	5	6832	0.000181615	0.236577	298	0.0253184	0.0729917	1.73252	1.73252
PL	rs10507	TGCAGATTTGCACGGCACTGGGCAAGCCGCAGTGGACGCCAACGCAGGACGACATGCTGCCATC	7	55943	0.000197837	0.424497	298	0.0253184	0.0724316	2.01876	2.01876
PL	rs60228	TGCAGTGATCCCTGAAGGTAAATCCGATGCCGCAGCAAATGCGAGGCACCCAACGGAGAAGATA	7	22198	0.000877533	0.283557	298	0.0253184	0.0627897	1.59041	1.59041
PL	rs60229	TGCAGTGATCCCTGAAGGTAAATCCGATGCCGCAGCAAATGCGAGGCACCCAACGGAGAAGATA	7	22198	0.000877533	0.283557	298	0.0253184	0.0627897	1.59041	1.59041
PL	rs51923	TGCAGGGTGTCGAACTCCTCACGCATCACAGCAAGCCGAGATCGGAAGAGCGGGATCACCGACT	12	53619	0.00045638	0.174497	298	0.0253184	0.0669941	1.83	1.83
PL	rs51924	TGCAGGGTGTCGAACTCCTCACGCATCACAGCAAGCCG	12	53619	0.000688336	0.172819	298	0.0253184	0.0643461	1.78652	1.78652
PL	rs56745	TGCAGTAGCAACAACACCTCCTCGGCAGCTCGTCAGGAGGCGCCG	13	110830	0.000391312	0.224832	298	0.0253184	0.0679897	-1.69166	-1.69166
PL	rs56746	TGCAGTAGCAACAACACCTCCTCGGCAGCTCGTCAGGAGGCGCCG	13	110830	0.000391312	0.224832	298	0.0253184	0.0679897	-1.69166	-1.69166
PL	rs2942	TGCAGAATTCATTAAGTTCCCCTTGTTCAAATGCTACAAGTCGATGCTGCTTCTCCTTGTTCAT	17	62609	0.000220417	0.186242	298	0.0253184	0.0717248	1.87353	1.87353
PL	rs2988	TGCAGAATTCTCAAATGTAAACAACAGAAAGCCCTTGTATACAGTTGAGAACATGTTCTTGTGC	17	62609	0.00063844	0.187919	298	0.0253184	0.0648297	1.69	1.69
SA	rs62047	TGCAGTGTCATTCACCAGCAGAAACGGCCCATCGACAAACAAGACAACTCTGTCGGACGGCGGC	2	44438	0.000491846	0.112416	298	0.0632101	0.102795	-0.823503	-0.823503
SA	rs15668	TGCAGCAGAAAAAGCAGCATCGTCACATACCTCTGCAAGTTCGTCGCGTGCCTTGTCTGCTGTA	2	113814	0.000692229	0.181208	298	0.0632101	0.10068	0.62315	0.62315
SA	rs62046	TGCAGTGTCATTCACCAGCAGAAACGGCCCATCGACAAACAAGACAACTCTGTCGGACGGCGCT	2	44438	0.000721686	0.110738	298	0.0632101	0.100423	-0.802606	-0.802606
SA	rs5037	TGCAGACTTGTACAATTATGGTAGACAATACAAATTACATAATAGCAGTCATGCACACAATAAA	4	11390	0.000529548	0.0939597	298	0.0632101	0.102337	0.826708	0.826708
SA	rs9293	TGCAGATGCTCAGGCAATCACCTCTGGGATCCGTGCCAACGACCAGCCGCATGCCCGCGTCATA	4	18219	0.000623693	0.134228	298	0.0632101	0.101324	0.689032	0.689032
SA	rs9294	TGCAGATGCTCAGGCAATCGCCTCTGGGATCCGTGCCAACGACCAGCCACATGCCCGCGTCAGA	4	18219	0.000623693	0.134228	298	0.0632101	0.101324	0.689032	0.689032
SA	rs14952	TGCAGCACGCCGACTGTCGGGCTCCTGCGACCAAAGCGGGTGTCGAGGTCGTCGCTCCAGGCAA	5	62026	9.17e-05	0.471477	298	0.0632101	0.113342	0.749891	0.749891
SA	rs10893	TGCAGCAAAGACATCGACGGTATGGACGACGATGAGGTGCAAGGCCAGAGCCTGCTATACGCTA	6	79911	0.000727774	0.16443	298	0.0632101	0.100371	0.664532	0.664532
SA	rs10894	TGCAGCAAAGACATCGACGGTATGGACGACGATGAGGTGCAAGGCCAGAGCCTGCTATACGCTA	6	79911	0.000727774	0.16443	298	0.0632101	0.100371	0.664532	0.664532
SA	rs10895	TGCAGCAAAGACATCGACGGTATGGACGACGATGAGGTGCAAGGCCAGAGCCTGCTATACGCTA	6	79911	0.000727774	0.16443	298	0.0632101	0.100371	0.664532	0.664532
SA	rs59585	TGCAGTCTGCCCAAGGATGATTTTCCCGCTTCGTCGAGCGGATCCTTGGGTGCGTCGGATATGG	8	75087	0.0005641	0.0721477	298	0.0632101	0.101945	0.888002	0.888002
SA	rs15478	TGCAGCACTCCCATAACCACCAAGCACTGGTACGTAACGTAACGTAACGTGACGTGACGGCCGT	10	72422	4.01e-06	0.0704698	298	0.0632101	0.133592	1.4064	1.4064
SA	rs7634	TGCAGATACCAGGGAGCAAAGAAGCTGGGCCTATGCGGCATCCAAATCACGTGGTACGGTGAGT	10	72422	0.000427878	0.0973154	298	0.0632101	0.10366	0.969319	0.969319
SA	rs7250	TGCAGAGTGGACGACAACGGCGAGAAATCGCCGAGAAAGCTCCGCCGAGAGTCCAGTCGTCGGG	10	72422	0.000444519	0.134228	298	0.0632101	0.103423	0.82906	0.82906
SA	rs58521	TGCAGTCCGAATGCGCAGCCAAAAAGGTCAAGGATTACTTTCACCGTTGTGATACCGCCTGGAG	10	146426	0.000487413	0.122483	298	0.0632101	0.102851	0.795092	0.795092
SA	rs52945	TGCAGGTCCACCTCGCCGACGAGCAGCGGGGCGTCCTCACCTACCCGCTCACCAGCATTGCGGC	10	146426	0.000519144	0.192953	298	0.0632101	0.10246	0.701353	0.701353
SA	rs707	TGCAGAAAGGAACATTTTAACGTTTTTTTAATAGATTGAAGTGGTGGTTTGTGTTTGGTCAAAT	10	72422	0.000636511	0.0989933	298	0.0632101	0.101198	0.904538	0.904538
SA	rs18549	TGCAGCAGTGAAAATCATTGACTAAAGTCGACGACCAAGAGGCGCTCTCTATGCTGATCTACAA	10	62152	0.000837957	0.231544	298	0.0632101	0.0995028	-0.624205	-0.624205
SA	rs5275	TGCAGAGAATTCCTCTTTGGCAGTATGTCTTGACAAAGCAACAGGATTACTTGGTTCAGTATGG	10	72422	0.000980922	0.171141	298	0.0632101	0.0985351	0.662842	0.662842
SA	rs14518	TGCAGCACCGTCGCCGTGGCCTGAGAGGCGCAGAGCGCGCTCTCTGCCGCCGACAAGGCCGTAA	11	50376	0.000884889	0.442953	298	0.0632101	0.0991677	-0.640383	-0.640383
SA	rs14519	TGCAGCACCGTCGCCGTGGCCTGAGAGGCGCAGAGCGCGCTCTCTGCCGCCGACAAGGCCGTAA	11	50376	0.000884889	0.442953	298	0.0632101	0.0991677	-0.640383	-0.640383
SA	rs813	TGCAGAAATAGCACGAAGTGAACGCAAATACGGGCACCGAACATAATTTGCAAAATTTGCCTGG	13	6252	0.00046776	0.176174	298	0.0632101	0.103106	0.878543	0.878543
SA	rs55231	TGCAGGTTGGAGCTACTACCATTGAGATCCTGAGGGCGGAACTTGCCCTGGCCAAGGAAGAGGC	17	46694	0.000207314	0.0654362	298	0.0632101	0.10819	-1.05027	-1.05027
SA	rs55233	TGCAGGTTGGAGCTACTACCATTGAGATCCTGAGGGCGGAACTTGCCCTGGCCAAGGAAGAGGC	17	46694	0.000207314	0.0654362	298	0.0632101	0.10819	-1.05027	-1.05027
SA	rs45589	TGCAGGATGTTAGGGCCCGTGACGCTTCGCACTTGCCCTTTCGCCTCTCTGCACAGCCAAGTCT	17	47831	0.000583889	0.283557	298	0.0632101	0.101732	-0.555433	-0.555433
SA	rs45428	TGCAGGATGCCGACTGCCGCACCCCCGCGACCGAAGCGGAGGTTGAAGTCGTCGCGCCTGGCAG	17	47831	0.00060761	0.268456	298	0.0632101	0.101485	-0.572729	-0.572729
SA	rs51805	TGCAGGGTGCAGCCCACGGCGGATCTCACCGTCGCTCCGCCGCTTTCACTCTCGGCCGAGATCG	17	47831	0.000827655	0.228188	298	0.0632101	0.0995789	0.653878	0.653878
SA	rs51942	TGCAGGGTGTGGTCCCCACCCGCCACCCCCCTTCTCTGGTGTTGAGTGTACGCAGAGTCAAAAG	17	47831	0.000943254	0.275168	298	0.0632101	0.0987754	0.580561	0.580561
SW	rs15664	TGCAGCAGAAAAACTTGTCTGGACGTCTGGATGATTGCCCG	2	47847	0.000934303	0.494966	298	0.0144824	0.0519593	-0.125835	-0.125835
SW	rs15665	TGCAGCAGAAAAACTTGTCTGGACGTCTGGATGATTGCCCG	2	47847	0.000934303	0.494966	298	0.0144824	0.0519593	-0.125835	-0.125835
SW	rs13733	TGCAGCACAGGGCGCGGGACGAGCGGTGGACCGCAGCTGGGAGAGGACCAGCCCTTTGATGGGA	4	10254	0.000750756	0.169463	298	0.0144824	0.0533747	-0.190272	-0.190272
SW	rs29233	TGCAGCGATGCCGCCACCTACCACCGCCCCAAGCCCGACTCTGACGACTCTGACGACGGATCGG	5	7969	0.00042941	0.0973154	298	0.0144824	0.0570132	0.193571	0.193571
SW	rs58273	TGCAGTCCATAAATCTCAATGCAAGAGATCAGGTTTGGTAGAAAAACTAGTAGTGGCAAAAAAA	7	142465	0.000720823	0.0704698	298	0.0144824	0.0536386	0.196953	0.196953
SW	rs31059	TGCAGCGCTACTGCTAAGCAGGTAACAGTAGCGCCGTTTTAGACGATGCGCTACTACTAAGTAG	8	47798	0.000656786	0.461409	298	0.0144824	0.0542426	0.120716	0.120716
SW	rs15749	TGCAGCAGAAGCTACAGGAATCGGATGTCCGACACTGCCCG	11	50376	0.000467048	0.41443	298	0.0144824	0.056464	0.126488	0.126488
SW	rs25556	TGCAGCCGCGGAGAAGGAGCGGCTGGCAGAGGCCAGGCGCCGTCAGGAGCCGCTGGTCGTCACT	11	61749	0.000990966	0.0620805	298	0.0144824	0.0515792	0.199605	0.199605
SW	rs64819	TGCAGTTTCATCATCAGATCCCAGTACGAGGCCAAGCGAGGGAACGGCAGGGTCTCTCGTCCCT	13	38892	0.000910001	0.310403	298	0.0144824	0.0521296	0.109894	0.109894
SW	rs64820	TGCAGTTTCATCATCAGATCCCAGTACGAGGCCAAGCGAGGGAACGGCAGGGTCTCTCGTCCCT	13	38892	0.000910001	0.310403	298	0.0144824	0.0521296	0.109894	0.109894
SW	rs12044	TGCAGCAAGAATGCTGGGATGTCTGCCGCCGAGATCGGAAGAGCGGGATCACCGACTGCCCATA	14	145902	0.000635803	0.0855705	298	0.0144824	0.0544537	0.191601	0.191601
SW	rs12045	TGCAGCAAGAATGCTGGGATGTCTGCCGCCGAGATCGGAAGAGCGGGATCACCGACTGCCCATA	14	145902	0.000635803	0.0855705	298	0.0144824	0.0544537	0.191601	0.191601
SW	rs54486	TGCAGGTGGTGCTACGACGACACCGCCGTGCTTCTAGTCGATGCTACCAGACCGAGATCGGAAG	14	129986	0.000879873	0.233221	298	0.0144824	0.0523472	0.139257	0.139257
SW	rs54487	TGCAGGTGGTGCTACGACGACACCGCCGTGCTTCTAGTCGATGCTACCAGACCGAGATCGGAAG	14	129986	0.000879873	0.233221	298	0.0144824	0.0523472	0.139257	0.139257
SW	rs54488	TGCAGGTGGTGCTACGACGACACCGCCGTGCTTCTAGTCGATGCTACCAGACCGAGATCGGAAG	14	129986	0.000879873	0.233221	298	0.0144824	0.0523472	0.139257	0.139257
SW	rs15644	TGCAGCACTTGTTTAGAAACGCGCTACTGTTAAATAATAGCTGTAGCGCTCTAATAGTAGCGCG	15	37518	0.000915639	0.0620805	298	0.0144824	0.0520897	0.202874	0.202874
SW	rs45440	TGCAGGATGCGTGTAATAGAGGAGCTCTGCTGGAATTCAAGGTGAACAGCAAACGCCGAGATCG	17	62609	0.000196897	0.456376	298	0.0144824	0.0621435	-0.131287	-0.131287
